# Supplementary material for: Structure of the AlgKX modification and secretion complex required for alginate production and biofilm attachment in Pseudomonas aeruginosa
Source: Nat Commun. 2022 Dec 9;13:7631. doi: 10.1038/s41467-022-35131-6 (PMC9734138; doi:10.1038/s41467-022-35131-6)
Supplement: Supplementary file 4 — Source Data [file 41467_2022_35131_MOESM4_ESM.xlsx]

## Sheet: Fig. 2 (data in paper)
Standards			AlgK (panel a)			AlgX			AlgKX			AlgK (panel b)			∆Nterm AlgX			AlgK-∆Nterm AlgX
Elution Volume (mL)	Absorbance (280 m)		Elution Volume (mL)	Absorbance (280 m)		Elution Volume (mL)	Absorbance (280 m)		Elution Volume (mL)	Absorbance (280 m)		Elution Volume (mL)	Absorbance (280 m)		Elution Volume (mL)	Absorbance (280 m)		Elution Volume (mL)	Absorbance (280 m)
0.00308346	-11.908		0	-17.944		0	3.911		0	-13.358		0	1.02		0	10.069		0	-7.036
0.00468354	-11.908		0.00426692	-17.825		0.00413355	4.41		0.00400023	-13.466		0.00335019	0.519		0.00441692	9.986		0.0040669	-7.036
0.012134	-11.908		0.0104006	-17.825		0.0116673	4.41		0.0100006	-13.466		0.011684	0.519		0.0100006	9.986		0.00998391	-7.036
0.012134	-11.908		0.0104006	-17.825		0.0116673	4.41		0.0100006	-13.466		0.011684	0.519		0.0100006	9.986		0.00998391	-7.036
0.0156008	-11.908		0.0104006	-17.825		0.0116673	4.41		0.0100006	-13.466		0.011684	-4.907		0.0100006	9.986		0.00998391	-7.036
0.0174341	-11.908		0.0104006	-5.778		0.0116673	0.128		0.0100006	-13.466		0.011684	-4.781		0.0100006	9.986		0.00998391	-7.036
0.027934	-4.864		0.0136506	-5.572		0.0116673	0.205		0.0100006	-13.466		0.0141007	-4.781		0.0100006	9.986		0.00998391	-3.201
0.0331841	-4.752		0.0136506	-5.352		0.0139173	0.205		0.0100006	-5.308		0.0157673	-4.634		0.0100006	-0.897		0.00998391	-3.116
0.0331841	-4.648		0.015484	-5.352		0.015834	0.283		0.0135839	-4.984		0.0188507	-4.489		0.0135839	-1.074		0.0140673	-3.116
0.0351841	-4.648		0.017984	-5.127		0.018834	0.357		0.0146672	-4.984		0.0198507	-4.489		0.0135839	-1.074		0.0151506	-3.116
0.0378507	-4.551		0.0201506	-5.127		0.019834	0.357		0.0155006	-4.984		0.0228507	-4.352		0.0151672	-1.233		0.0160673	-3.013
0.0396008	-4.551		0.0219006	-5.127		0.0215007	0.407		0.0180006	-4.643		0.023684	-4.352		0.0177506	-1.233		0.0186506	-2.904
0.0410174	-4.551		0.0238173	-4.915		0.0231673	0.407		0.0202506	-4.342		0.0247674	-4.352		0.0198339	-1.387		0.0209006	-2.904
0.0433508	-4.475		0.0271506	-4.724		0.0241673	0.407		0.0219173	-4.342		0.027434	-4.235		0.0214173	-1.387		0.0224839	-2.806
0.0466841	-4.432		0.030484	-4.537		0.0266673	0.425		0.0243339	-4.078		0.029934	-4.141		0.0240006	-1.551		0.0258173	-2.717
0.0500175	-4.396		0.034234	-4.305		0.0300007	0.423		0.0276673	-3.862		0.032684	-4.141		0.0273339	-1.734		0.0291506	-2.642
0.0533508	-4.392		0.0371507	-4.305		0.033334	0.423		0.0310006	-3.698		0.0360173	-4.076		0.0306673	-1.94		0.032484	-2.602
0.0566842	-4.392		0.040484	-3.993		0.0366674	0.396		0.0345006	-3.698		0.0393507	-4.015		0.034084	-2.165		0.0358173	-2.602
0.0600174	-4.406		0.0438173	-3.56		0.0400007	0.366		0.0376673	-3.581		0.042684	-3.98		0.0373339	-2.165		0.0391507	-2.582
0.0633508	-4.419		0.0471507	-3.048		0.043334	0.327		0.0410006	-3.493		0.0460174	-3.96		0.0406673	-2.409		0.042484	-2.584
0.0666841	-4.441		0.050484	-2.544		0.0466673	0.275		0.044334	-3.442		0.0493507	-3.948		0.0440006	-2.666		0.0458173	-2.601
0.070001	-4.473		0.0538173	-2.08		0.0500007	0.22		0.0476673	-3.387		0.0526841	-3.948		0.047334	-2.964		0.0491507	-2.618
0.0733345	-4.509		0.0571507	-1.7		0.053334	0.154		0.0510007	-3.336		0.0560174	-3.935		0.0506673	-3.282		0.052484	-2.657
0.076668	-4.552		0.060484	-1.4		0.0566673	0.101		0.054334	-3.296		0.0593508	-3.921		0.0540006	-3.623		0.0558174	-2.696
0.0800015	-4.586		0.0638174	-1.4		0.0600007	0.101		0.0576673	-3.248		0.0626841	-3.903		0.057334	-3.978		0.0591507	-2.725
0.083335	-4.586		0.0671507	-1.159		0.063334	0.041		0.0610007	-3.248		0.0660174	-3.887		0.0606673	-4.353		0.062484	-2.725
0.0866686	-4.605		0.0704841	-0.996		0.0666673	-0.017		0.064334	-3.199		0.0693508	-3.862		0.0640007	-4.353		0.0658174	-2.762
0.0900021	-4.632		0.0738174	-0.873		0.0699674	-0.061		0.0676674	-3.155		0.0726841	-3.829		0.0675007	-4.736		0.0691507	-2.786
0.0933356	-4.666		0.0771507	-0.801		0.0733009	-0.105		0.0710007	-3.091		0.0760175	-3.793		0.0706674	-5.107		0.0724841	-2.804
0.0966691	-4.704		0.0804841	-0.784		0.0766344	-0.139		0.074334	-3.031		0.0793508	-3.793		0.0740008	-5.474		0.0758174	-2.821
0.100003	-4.742		0.0837842	-0.81		0.0799679	-0.163		0.0776674	-2.959		0.0826841	-3.772		0.0773343	-5.824		0.0791508	-2.83
0.103336	-4.77		0.0871177	-0.864		0.0833014	-0.178		0.0810007	-2.86		0.0860175	-3.738		0.0806679	-6.147		0.0824841	-2.826
0.106669	-4.802		0.0904513	-0.864		0.0866349	-0.178		0.0843341	-2.738		0.0893508	-3.694		0.0840014	-6.446		0.0859008	-2.821
0.110003	-4.802		0.0937848	-0.931		0.0899684	-0.19		0.0876674	-2.738		0.0926842	-3.643		0.0873349	-6.707		0.0891508	-2.821
0.113336	-4.85		0.0971183	-0.997		0.0933019	-0.197		0.0910008	-2.601		0.0960175	-3.589		0.0906684	-6.946		0.0924841	-2.798
0.116669	-4.85		0.100452	-1.064		0.0967188	-0.204		0.0943341	-2.431		0.0993509	-3.537		0.094002	-6.946		0.0958175	-2.78
0.120003	-4.869		0.103785	-1.14		0.0999689	-0.202		0.0976674	-2.235		0.102684	-3.471		0.0973355	-7.16		0.0991508	-2.759
0.123336	-4.889		0.107119	-1.216		0.103369	-0.197		0.101167	-2.04		0.106018	-3.471		0.100669	-7.342		0.102484	-2.719
0.126669	-4.904		0.110452	-1.283		0.106702	-0.179		0.104334	-1.857		0.109351	-3.398		0.104003	-7.495		0.105817	-2.674
0.130003	-4.931		0.113786	-1.348		0.110036	-0.17		0.107667	-1.689		0.112684	-3.315		0.107403	-7.626		0.109151	-2.632
0.133336	-4.945		0.117119	-1.348		0.113369	-0.17		0.111001	-1.529		0.116018	-3.234		0.110736	-7.725		0.112484	-2.578
0.136669	-4.945		0.120453	-1.4		0.116702	-0.158		0.114334	-1.38		0.119351	-3.141		0.114069	-7.808		0.115818	-2.578
0.140003	-4.961		0.123786	-1.456		0.120036	-0.152		0.117667	-1.38		0.122684	-3.037		0.117403	-7.885		0.119151	-2.519
0.143336	-4.972		0.127119	-1.498		0.123369	-0.146		0.121001	-1.234		0.126018	-2.908		0.120736	-7.885		0.122484	-2.455
0.14667	-4.981		0.130453	-1.547		0.126702	-0.129		0.124334	-1.117		0.129351	-2.794		0.124069	-7.933		0.125818	-2.377
0.150003	-4.986		0.133786	-1.583		0.130036	-0.122		0.127667	-1.02		0.132684	-2.794		0.127403	-7.977		0.129151	-2.291
0.153336	-4.98		0.13712	-1.613		0.133369	-0.111		0.131001	-0.94		0.136018	-2.667		0.130736	-8.013		0.132484	-2.209
0.15667	-4.968		0.140454	-1.651		0.136702	-0.092		0.134334	-0.866		0.139351	-2.536		0.134153	-8.028		0.135818	-2.117
0.160003	-4.969		0.143787	-1.651		0.140036	-0.092		0.137667	-0.795		0.142684	-2.406		0.137403	-8.024		0.139151	-2.007
0.163336	-4.972		0.147121	-1.671		0.143369	-0.081		0.141001	-0.728		0.146018	-2.283		0.140736	-8.013		0.142484	-2.007
0.16667	-4.972		0.150454	-1.689		0.146702	-0.081		0.144334	-0.728		0.149301	-2.169		0.144069	-7.987		0.145818	-1.893
0.170003	-4.98		0.153788	-1.7		0.150036	-0.078		0.147667	-0.665		0.152635	-2.053		0.147403	-7.987		0.149101	-1.773
0.173336	-4.963		0.157138	-1.708		0.153369	-0.073		0.151001	-0.602		0.155968	-1.951		0.150736	-7.954		0.152435	-1.647
0.17667	-4.96		0.160471	-1.716		0.156702	-0.056		0.154334	-0.545		0.159302	-1.951		0.154069	-7.916		0.155768	-1.507
0.180003	-4.959		0.163804	-1.722		0.160036	-0.044		0.157667	-0.493		0.162635	-1.867		0.157403	-7.863		0.159102	-1.372
0.183336	-4.96		0.167138	-1.717		0.163369	-0.032		0.161001	-0.437		0.165969	-1.794		0.160736	-7.802		0.162435	-1.238
0.18667	-4.958		0.170471	-1.717		0.166702	-0.02		0.164334	-0.383		0.169302	-1.734		0.164069	-7.752		0.165769	-1.238
0.190003	-4.958		0.173804	-1.712		0.170036	-0.02		0.167667	-0.321		0.172636	-1.68		0.167403	-7.688		0.169102	-1.122
0.193336	-4.943		0.177138	-1.697		0.173369	-0.005		0.171001	-0.321		0.175969	-1.634		0.170736	-7.626		0.172436	-1.005
0.19667	-4.943		0.180471	-1.681		0.176702	0.004		0.174334	-0.259		0.179303	-1.598		0.174069	-7.626		0.175769	-0.898
0.200003	-4.948		0.183804	-1.66		0.180036	0.019		0.177667	-0.197		0.182703	-1.555		0.177403	-7.556		0.179169	-0.805
0.203336	-4.932		0.187138	-1.644		0.183369	0.02		0.181001	-0.133		0.186036	-1.555		0.180736	-7.479		0.182503	-0.719
0.20667	-4.92		0.190471	-1.627		0.186702	0.022		0.184334	-0.0729998		0.189369	-1.519		0.184069	-7.393		0.185836	-0.625
0.210003	-4.914		0.193804	-1.604		0.190036	0.028		0.187651	-0.012		0.192703	-1.481		0.187403	-7.305		0.189169	-0.542
0.213336	-4.906		0.197138	-1.604		0.193369	0.041		0.190984	0.0399999		0.196036	-1.448		0.190736	-7.192		0.192503	-0.457
0.21667	-4.906		0.200471	-1.586		0.196702	0.041		0.194318	0.102		0.199369	-1.409		0.19407	-7.05		0.195836	-0.457
0.220003	-4.906		0.203804	-1.569		0.200036	0.044		0.197651	0.102		0.202703	-1.362		0.197403	-6.878		0.199169	-0.381
0.223336	-4.901		0.207138	-1.55		0.203369	0.044		0.200985	0.163		0.206036	-1.307		0.200736	-6.878		0.202503	-0.309
0.22667	-4.901		0.210471	-1.544		0.206702	0.049		0.204318	0.222		0.209369	-1.261		0.204069	-6.691		0.205836	-0.236
0.230003	-4.884		0.213788	-1.533		0.210036	0.049		0.207652	0.275		0.212703	-1.261		0.207403	-6.49		0.209169	-0.158
0.233336	-4.873		0.217121	-1.521		0.213369	0.048		0.210985	0.338		0.216036	-1.219		0.210736	-6.303		0.212503	-0.092
0.23667	-4.867		0.220455	-1.507		0.216702	0.052		0.214302	0.395		0.219369	-1.169		0.214069	-6.128		0.215836	-0.0170001
0.240003	-4.863		0.223788	-1.507		0.220036	0.051		0.217636	0.458		0.222636	-1.12		0.217403	-5.978		0.219169	0.06
0.243336	-4.863		0.227122	-1.504		0.223369	0.051		0.221019	0.508		0.22597	-1.071		0.220736	-5.853		0.222503	0.06
0.24667	-4.851		0.230455	-1.494		0.226702	0.064		0.224353	0.508		0.229303	-1.015		0.224069	-5.723		0.225836	0.144
0.250003	-4.851		0.234239	-1.483		0.230036	0.074		0.227686	0.565		0.232637	-0.962		0.227403	-5.723		0.229169	0.331
0.253336	-4.853		0.237122	-1.47		0.233369	0.075		0.230969	0.614		0.23597	-0.913		0.230736	-5.607		0.232253	0.586
0.25667	-4.843		0.240456	-1.453		0.236702	0.077		0.234303	0.67		0.239304	-0.913		0.234069	-5.5		0.236711	0.725
0.260003	-4.832		0.24379	-1.44		0.240036	0.079		0.237636	0.714		0.242637	-0.865		0.237403	-5.401		0.237919	0.725
0.263336	-4.836		0.247156	-1.421		0.243369	0.089		0.24097	0.761		0.245971	-0.803		0.240736	-5.317		0.238461	0.725
0.26667	-4.838		0.25049	-1.421		0.246636	0.104		0.244303	0.81		0.249304	-0.739		0.244069	-5.247		0.238878	0.882
0.270003	-4.833		0.253823	-1.41		0.249969	0.104		0.247637	0.849		0.252638	-0.668		0.247403	-5.18		0.240128	0.882
0.273336	-4.833		0.257156	-1.389		0.253303	0.114		0.25097	0.849		0.255971	-0.612		0.25067	-5.118		0.241669	1.055
0.27667	-4.831		0.26049	-1.371		0.256636	0.125		0.254304	0.881		0.259305	-0.549		0.254003	-5.118		0.243336	1.223
0.280003	-4.832		0.263823	-1.356		0.25997	0.125		0.257637	0.922		0.262638	-0.512		0.257337	-5.053		0.245003	1.391
0.283336	-4.831		0.267156	-1.346		0.263303	0.127		0.260971	0.954		0.265972	-0.512		0.26067	-4.999		0.246669	1.562
0.28667	-4.825		0.27049	-1.337		0.266637	0.129		0.264304	0.984		0.269305	-0.475		0.264004	-4.944		0.248336	1.729
0.290004	-4.808		0.273823	-1.334		0.26997	0.133		0.267638	1.01		0.272639	-0.434		0.267387	-4.885		0.250003	1.894
0.293337	-4.798		0.277156	-1.334		0.273304	0.138		0.270971	1.046		0.275972	-0.396		0.270671	-4.81		0.251669	2.057
0.296671	-4.785		0.28049	-1.318		0.276638	0.138		0.274304	1.064		0.279306	-0.361		0.274004	-4.748		0.253336	2.216
0.300004	-4.765		0.283823	-1.3		0.279971	0.148		0.277638	1.064		0.282639	-0.324		0.277338	-4.679		0.254969	2.216
0.303338	-4.765		0.287156	-1.288		0.283305	0.157		0.280971	1.088		0.285973	-0.297		0.280671	-4.679		0.256636	2.37
0.306671	-4.761		0.290456	-1.279		0.286638	0.17		0.284304	1.113		0.289306	-0.263		0.284055	-4.617		0.25837	2.512
0.310005	-4.761		0.29379	-1.272		0.289972	0.178		0.287638	1.126		0.29264	-0.244		0.287388	-4.548		0.25997	2.656
0.313338	-4.755		0.297123	-1.26		0.293305	0.181		0.290971	1.147		0.295973	-0.244		0.290721	-4.473		0.261636	2.793
0.316705	-4.754		0.300457	-1.252		0.296689	0.186		0.294304	1.17		0.299307	-0.229		0.294054	-4.395		0.263303	2.916
0.320038	-4.751		0.30379	-1.252		0.299972	0.197		0.297638	1.201		0.30264	-0.212		0.297388	-4.321		0.26497	3.04
0.323372	-4.743		0.307124	-1.245		0.303306	0.197		0.300971	1.201		0.305974	-0.18		0.300721	-4.255		0.266637	3.162
0.326672	-4.743		0.310457	-1.233		0.306639	0.196		0.304304	1.23		0.309307	-0.165		0.304055	-4.191		0.268304	3.162
0.330005	-4.728		0.313791	-1.218		0.309956	0.205		0.307638	1.247		0.312641	-0.156		0.307388	-4.191		0.26997	3.273
0.333339	-4.718		0.317124	-1.215		0.313306	0.197		0.310971	1.268		0.315974	-0.138		0.310721	-4.106		0.271654	3.376
0.336672	-4.717		0.320458	-1.202		0.31664	0.196		0.314304	1.28		0.319308	-0.141		0.314055	-4.035		0.27332	3.468
0.340006	-4.719		0.323825	-1.195		0.319973	0.204		0.317638	1.292		0.322642	-0.141		0.317388	-3.964		0.274987	3.554
0.343339	-4.713		0.327158	-1.181		0.323306	0.209		0.320971	1.305		0.325975	-0.13		0.320721	-3.895		0.276654	3.631
0.346673	-4.695		0.330491	-1.177		0.32664	0.207		0.324304	1.317		0.329309	-0.128		0.324055	-3.82		0.27832	3.708
0.350006	-4.688		0.333825	-1.177		0.329973	0.207		0.327638	1.328		0.332642	-0.121		0.327388	-3.751		0.279987	3.783
0.35334	-4.688		0.337158	-1.178		0.333306	0.201		0.330971	1.328		0.335976	-0.101		0.330721	-3.682		0.281654	3.783
0.356707	-4.672		0.340491	-1.178		0.33664	0.202		0.334304	1.329		0.339309	-0.101		0.334054	-3.682		0.28332	3.848
0.36004	-4.659		0.343825	-1.178		0.339973	0.2		0.337638	1.333		0.342643	-0.0979999		0.337388	-3.613		0.284987	3.918
0.363373	-4.663		0.347158	-1.185		0.343306	0.195		0.340971	1.339		0.345976	-0.0959999		0.340721	-3.562		0.286654	3.979
0.366707	-4.649		0.350492	-1.175		0.34664	0.208		0.344304	1.346		0.34931	-0.0959999		0.344055	-3.506		0.28832	4.039
0.37004	-4.647		0.353825	-1.179		0.349973	0.215		0.347638	1.352		0.352643	-0.0899999		0.347388	-3.457		0.289987	4.092
0.373374	-4.627		0.357158	-1.174		0.353306	0.217		0.350971	1.355		0.355977	-0.0899999		0.350721	-3.408		0.291695	4.128
0.376707	-4.624		0.360492	-1.174		0.35664	0.217		0.354304	1.373		0.35931	-0.081		0.354054	-3.355		0.29332	4.186
0.38004	-4.608		0.363825	-1.176		0.359973	0.224		0.357638	1.373		0.362744	-0.0850001		0.357388	-3.311		0.294987	4.186
0.383373	-4.608		0.367158	-1.171		0.363307	0.226		0.360972	1.38		0.365977	-0.0779998		0.360721	-3.311		0.296654	4.274
0.386707	-4.615		0.370492	-1.159		0.36664	0.233		0.364305	1.389		0.369311	-0.0760002		0.364054	-3.282		0.299154	4.274
0.39004	-4.608		0.373825	-1.157		0.369973	0.24		0.367639	1.389		0.372644	-0.0799998		0.367388	-3.261		0.299987	4.302
0.393374	-4.593		0.377158	-1.15		0.373307	0.237		0.370972	1.393		0.375978	-0.0799998		0.370721	-3.237		0.301654	4.335
0.396707	-4.578		0.380492	-1.14		0.37664	0.247		0.374306	1.382		0.379361	-0.0819998		0.374054	-3.214		0.30332	4.362
0.40004	-4.583		0.383825	-1.127		0.379957	0.249		0.377639	1.381		0.382694	-0.0879999		0.377388	-3.191		0.304987	4.389
0.403374	-4.59		0.387158	-1.127		0.38329	0.249		0.380973	1.381		0.386028	-0.0879999		0.380671	-3.175		0.306654	4.428
0.406707	-4.59		0.390492	-1.128		0.386624	0.252		0.384356	1.383		0.389361	-0.0950001		0.384005	-3.155		0.30832	4.428
0.41004	-4.584		0.393825	-1.119		0.389957	0.244		0.38769	1.396		0.392694	-0.107		0.387338	-3.155		0.309987	4.454
0.413374	-4.575		0.397158	-1.11		0.393291	0.241		0.391023	1.393		0.396028	-0.122		0.390672	-3.139		0.311654	4.477
0.416707	-4.571		0.400492	-1.104		0.396674	0.233		0.394356	1.4		0.399361	-0.138		0.394005	-3.134		0.31332	4.493
0.42004	-4.556		0.403825	-1.107		0.399958	0.231		0.39769	1.4		0.402694	-0.138		0.397339	-3.127		0.314987	4.513
0.423374	-4.542		0.407158	-1.101		0.403291	0.222		0.401023	1.398		0.406028	-0.153		0.400739	-3.124		0.316654	4.527
0.426707	-4.545		0.410492	-1.103		0.406625	0.227		0.404356	1.398		0.409361	-0.163		0.404006	-3.13		0.31832	4.543
0.43004	-4.536		0.413825	-1.103		0.409958	0.227		0.40769	1.4		0.412694	-0.178		0.407339	-3.125		0.319987	4.562
0.433374	-4.536		0.417159	-1.093		0.413308	0.233		0.411023	1.4		0.416028	-0.199		0.410673	-3.106		0.321654	4.562
0.436707	-4.531		0.420492	-1.085		0.416642	0.241		0.414356	1.4		0.419361	-0.223		0.413756	-3.099		0.32332	4.57
0.44004	-4.529		0.423825	-1.085		0.419975	0.245		0.41769	1.401		0.422694	-0.245		0.417965	-3.067		0.325029	4.579
0.443374	-4.533		0.427158	-1.086		0.423308	0.247		0.421023	1.397		0.426028	-0.26		0.419173	-3.034		0.326654	4.597
0.446674	-4.535		0.430492	-1.087		0.426642	0.253		0.424356	1.402		0.429361	-0.26		0.42009	-3.034		0.32832	4.614
0.450007	-4.536		0.433825	-1.083		0.429975	0.264		0.42769	1.404		0.432694	-0.277		0.420506	-3.034		0.329987	4.626
0.453341	-4.529		0.437159	-1.087		0.433309	0.269		0.431023	1.406		0.436028	-0.295		0.421756	-2.999		0.332487	4.635
0.456674	-4.533		0.440492	-1.087		0.436642	0.269		0.434356	1.409		0.439361	-0.32		0.423173	-2.958		0.33332	4.648
0.460008	-4.533		0.443825	-1.079		0.439975	0.279		0.43769	1.409		0.442695	-0.342		0.42484	-2.908		0.334987	4.648
0.463341	-4.515		0.447159	-1.075		0.443309	0.277		0.441023	1.391		0.446028	-0.349		0.426506	-2.908		0.336654	4.663
0.466675	-4.515		0.450492	-1.074		0.446642	0.283		0.444356	1.382		0.449361	-0.368		0.428173	-2.839		0.33832	4.663
0.470008	-4.508		0.453825	-1.078		0.449975	0.293		0.44769	1.374		0.452695	-0.387		0.42984	-2.781		0.339987	4.672
0.473342	-4.5		0.457159	-1.077		0.453309	0.293		0.451023	1.377		0.456028	-0.387		0.431506	-2.72		0.341654	4.672
0.476675	-4.486		0.460492	-1.079		0.456642	0.29		0.454357	1.374		0.459361	-0.429		0.433173	-2.648		0.34332	4.683
0.480059	-4.467		0.463825	-1.093		0.459975	0.292		0.45769	1.371		0.462695	-0.429		0.43484	-2.584		0.344987	4.681
0.483392	-4.459		0.467159	-1.093		0.463475	0.292		0.461023	1.373		0.466028	-0.442		0.436506	-2.519		0.346654	4.678
0.486726	-4.459		0.470492	-1.089		0.466642	0.299		0.464357	1.373		0.469361	-0.467		0.438173	-2.445		0.34832	4.678
0.490059	-4.452		0.473825	-1.084		0.469975	0.311		0.46764	1.372		0.472695	-0.49		0.43984	-2.382		0.349987	4.679
0.493392	-4.452		0.477159	-1.082		0.473309	0.316		0.470974	1.365		0.476028	-0.508		0.441506	-2.382		0.351654	4.676
0.496726	-4.445		0.480492	-1.075		0.476642	0.322		0.474307	1.361		0.479361	-0.523		0.443173	-2.319		0.35332	4.676
0.500059	-4.449		0.483825	-1.069		0.479976	0.319		0.477641	1.364		0.482695	-0.523		0.44484	-2.262		0.354987	4.67
0.503392	-4.447		0.487159	-1.06		0.483309	0.336		0.480974	1.366		0.486028	-0.547		0.446506	-2.199		0.356654	4.666
0.506725	-4.447		0.490492	-1.056		0.486642	0.354		0.484308	1.376		0.489361	-0.554		0.448173	-2.147		0.358362	4.665
0.510059	-4.442		0.493826	-1.056		0.489976	0.354		0.487641	1.378		0.492695	-0.565		0.44984	-2.087		0.359987	4.671
0.513392	-4.434		0.497159	-1.045		0.493309	0.356		0.490975	1.374		0.496028	-0.579		0.451506	-2.042		0.361637	4.671
0.516726	-4.434		0.500492	-1.034		0.496642	0.361		0.494308	1.374		0.499362	-0.582		0.453173	-1.992		0.363304	4.676
0.520059	-4.44		0.503826	-1.032		0.499976	0.362		0.497642	1.374		0.502695	-0.587		0.45484	-1.992		0.364971	4.676
0.523392	-4.442		0.507126	-1.028		0.503309	0.369		0.500975	1.369		0.506028	-0.592		0.456506	-1.939		0.366638	4.671
0.526726	-4.447		0.510459	-1.025		0.506642	0.373		0.504309	1.366		0.509362	-0.592		0.458173	-1.889		0.368304	4.671
0.530059	-4.441		0.513793	-1.029		0.509976	0.376		0.507642	1.366		0.512695	-0.595		0.45984	-1.845		0.369971	4.669
0.533392	-4.438		0.517126	-1.031		0.513309	0.373		0.510975	1.371		0.516028	-0.596		0.461506	-1.803		0.371638	4.667
0.536726	-4.439		0.52046	-1.031		0.516642	0.373		0.514309	1.371		0.519362	-0.598		0.463173	-1.758		0.373305	4.658
0.540059	-4.439		0.523793	-1.034		0.519976	0.375		0.517642	1.366		0.522645	-0.594		0.46484	-1.722		0.374971	4.658
0.543392	-4.414		0.527127	-1.026		0.523309	0.384		0.520975	1.366		0.525979	-0.599		0.466506	-1.687		0.376638	4.646
0.546726	-4.414		0.53046	-1.021		0.526642	0.388		0.524309	1.369		0.529312	-0.601		0.468173	-1.687		0.378338	4.644
0.550059	-4.404		0.533794	-1.015		0.530142	0.386		0.527642	1.371		0.532646	-0.604		0.46984	-1.659		0.380005	4.645
0.553392	-4.408		0.537127	-1.017		0.533309	0.398		0.530975	1.373		0.535979	-0.604		0.471506	-1.631		0.381671	4.646
0.556726	-4.405		0.540461	-1.019		0.536642	0.409		0.534309	1.378		0.539313	-0.602		0.473173	-1.587		0.383305	4.637
0.560009	-4.397		0.543794	-1.011		0.539976	0.408		0.537642	1.383		0.542646	-0.6		0.47484	-1.558		0.384972	4.628
0.563342	-4.399		0.547128	-1.011		0.543309	0.408		0.540975	1.381		0.54598	-0.601		0.476506	-1.53		0.386638	4.631
0.566676	-4.399		0.550461	-1.001		0.546643	0.41		0.544309	1.377		0.549313	-0.596		0.478173	-1.507		0.388305	4.631
0.57001	-4.401		0.553794	-0.996		0.549976	0.419		0.547642	1.377		0.552647	-0.602		0.479839	-1.486		0.389972	4.631
0.573343	-4.404		0.557128	-0.987		0.553309	0.423		0.550975	1.389		0.556014	-0.602		0.481506	-1.486		0.391697	4.626
0.576677	-4.405		0.560461	-0.986		0.556643	0.43		0.554309	1.387		0.559347	-0.603		0.483173	-1.459		0.393305	4.62
0.58001	-4.414		0.563794	-0.985		0.559976	0.437		0.557642	1.377		0.56268	-0.603		0.484839	-1.439		0.394972	4.61
0.583344	-4.406		0.567128	-0.984		0.563309	0.437		0.560976	1.375		0.566014	-0.603		0.486506	-1.406		0.396639	4.617
0.58666	-4.417		0.570461	-0.987		0.566643	0.436		0.564309	1.38		0.569347	-0.605		0.488173	-1.381		0.398306	4.613
0.589994	-4.405		0.573794	-0.987		0.569976	0.432		0.567726	1.378		0.57268	-0.599		0.489839	-1.363		0.399981	4.607
0.593394	-4.405		0.577128	-0.985		0.573309	0.432		0.570976	1.368		0.576014	-0.59		0.491506	-1.345		0.401648	4.607
0.596728	-4.387		0.580461	-0.977		0.576643	0.434		0.57431	1.368		0.579347	-0.58		0.493173	-1.332		0.403314	4.595
0.600061	-4.387		0.583794	-0.967		0.579976	0.433		0.577643	1.37		0.582681	-0.575		0.494839	-1.332		0.404981	4.584
0.603394	-4.372		0.587128	-0.963		0.583309	0.436		0.580977	1.37		0.586014	-0.57		0.496506	-1.317		0.406647	4.575
0.606728	-4.366		0.590461	-0.966		0.586643	0.429		0.584311	1.372		0.589347	-0.57		0.498173	-1.309		0.408314	4.557
0.610061	-4.348		0.593794	-0.959		0.589976	0.439		0.587644	1.368		0.592681	-0.551		0.499839	-1.297		0.409981	4.551
0.613394	-4.346		0.597128	-0.952		0.593293	0.439		0.590977	1.357		0.596014	-0.551		0.501506	-1.279		0.411647	4.54
0.616727	-4.348		0.600461	-0.952		0.596626	0.443		0.594311	1.367		0.599347	-0.551		0.503173	-1.26		0.413314	4.536
0.620061	-4.348		0.603795	-0.954		0.59996	0.443		0.597645	1.379		0.602681	-0.541		0.50484	-1.246		0.414981	4.536
0.623394	-4.34		0.607128	-0.952		0.603293	0.448		0.600978	1.379		0.606014	-0.538		0.506506	-1.238		0.416647	4.523
0.626728	-4.324		0.610461	-0.944		0.606627	0.451		0.604312	1.384		0.609347	-0.536		0.508173	-1.238		0.418314	4.514
0.630061	-4.318		0.613795	-0.934		0.60996	0.456		0.607645	1.384		0.612681	-0.527		0.50984	-1.219		0.419981	4.512
0.633394	-4.319		0.617128	-0.938		0.613294	0.46		0.611029	1.399		0.616014	-0.527		0.511507	-1.216		0.421647	4.504
0.636728	-4.322		0.620461	-0.931		0.616628	0.458		0.614362	1.394		0.619347	-0.509		0.513173	-1.207		0.423314	4.496
0.640061	-4.326		0.623795	-0.92		0.619961	0.458		0.617695	1.398		0.622681	-0.504		0.51484	-1.204		0.424981	4.488
0.643394	-4.327		0.627128	-0.92		0.623295	0.46		0.621029	1.397		0.626014	-0.498		0.516507	-1.202		0.426647	4.479
0.646728	-4.33		0.630461	-0.914		0.626661	0.46		0.624362	1.407		0.629597	-0.495		0.518174	-1.199		0.428314	4.479
0.650061	-4.33		0.633795	-0.909		0.629995	0.458		0.627695	1.407		0.632681	-0.486		0.519866	-1.186		0.429981	4.477
0.653328	-4.322		0.637128	-0.911		0.633328	0.46		0.631029	1.409		0.636014	-0.492		0.521532	-1.186		0.431647	4.462
0.656661	-4.313		0.640461	-0.908		0.636628	0.475		0.634362	1.409		0.639347	-0.49		0.523199	-1.182		0.433314	4.465
0.659995	-4.313		0.643795	-0.888		0.639962	0.472		0.637695	1.414		0.642681	-0.49		0.524841	-1.187		0.434981	4.451
0.663328	-4.304		0.647128	-0.884		0.643295	0.468		0.641029	1.414		0.646014	-0.486		0.526507	-1.183		0.436647	4.444
0.666662	-4.3		0.650461	-0.882		0.646629	0.469		0.644362	1.413		0.649348	-0.485		0.528174	-1.179		0.438314	4.426
0.669995	-4.296		0.653795	-0.886		0.649962	0.477		0.647695	1.404		0.652681	-0.477		0.529841	-1.171		0.439981	4.414
0.673329	-4.288		0.657128	-0.886		0.653296	0.477		0.651029	1.408		0.656014	-0.478		0.531508	-1.165		0.441647	4.414
0.676662	-4.288		0.660461	-0.893		0.656629	0.487		0.654362	1.408		0.659348	-0.473		0.533174	-1.156		0.443314	4.411
0.679996	-4.281		0.663795	-0.895		0.659963	0.491		0.657695	1.408		0.662681	-0.477		0.534841	-1.156		0.444973	4.416
0.683329	-4.281		0.667128	-0.894		0.663496	0.488		0.661029	1.414		0.666014	-0.469		0.536508	-1.155		0.446639	4.407
0.686663	-4.28		0.670461	-0.898		0.666646	0.488		0.664362	1.419		0.669348	-0.464		0.538175	-1.147		0.449139	4.407
0.689997	-4.292		0.673795	-0.892		0.66998	0.494		0.667695	1.432		0.672681	-0.464		0.539841	-1.142		0.450015	4.395
0.69333	-4.289		0.677128	-0.887		0.673313	0.495		0.671029	1.438		0.676014	-0.448		0.541508	-1.135		0.45164	4.389
0.696663	-4.287		0.680462	-0.887		0.676647	0.502		0.674362	1.449		0.679348	-0.439		0.543175	-1.127		0.453306	4.386
0.699997	-4.302		0.683795	-0.885		0.67998	0.502		0.677695	1.462		0.682681	-0.432		0.544842	-1.123		0.454973	4.38
0.703331	-4.302		0.687129	-0.883		0.683313	0.511		0.681029	1.462		0.686014	-0.42		0.546508	-1.118		0.45664	4.38
0.706664	-4.299		0.690462	-0.879		0.686647	0.503		0.684362	1.459		0.689348	-0.419		0.548175	-1.118		0.458307	4.374
0.709997	-4.301		0.693796	-0.868		0.68998	0.509		0.687696	1.455		0.692648	-0.415		0.549842	-1.113		0.459998	4.367
0.71333	-4.305		0.697129	-0.858		0.693313	0.514		0.691029	1.46		0.696015	-0.412		0.551508	-1.11		0.461665	4.354
0.716664	-4.294		0.700463	-0.857		0.696813	0.51		0.694362	1.459		0.699315	-0.412		0.553175	-1.099		0.463332	4.356
0.719997	-4.285		0.703796	-0.856		0.69998	0.512		0.697696	1.463		0.702632	-0.409		0.554842	-1.104		0.464998	4.35
0.723331	-4.278		0.70713	-0.846		0.703313	0.515		0.701029	1.458		0.705965	-0.398		0.556508	-1.099		0.466665	4.347
0.726664	-4.28		0.710463	-0.846		0.706647	0.515		0.704362	1.451		0.709299	-0.394		0.558175	-1.095		0.468332	4.344
0.729997	-4.28		0.713797	-0.836		0.70998	0.533		0.707696	1.451		0.712632	-0.374		0.559842	-1.093		0.469998	4.344
0.733331	-4.264		0.71713	-0.842		0.713313	0.533		0.711029	1.461		0.715966	-0.371		0.561508	-1.093		0.471665	4.338
0.736664	-4.265		0.720464	-0.836		0.716647	0.536		0.714362	1.461		0.719299	-0.371		0.563175	-1.09		0.473332	4.336
0.739997	-4.265		0.723797	-0.836		0.71998	0.539		0.717696	1.461		0.722633	-0.373		0.564841	-1.079		0.474998	4.33
0.743331	-4.257		0.727131	-0.832		0.723313	0.538		0.721029	1.463		0.725966	-0.369		0.566508	-1.071		0.476665	4.321
0.746664	-4.25		0.730464	-0.822		0.726647	0.54		0.724362	1.472		0.729333	-0.369		0.568175	-1.07		0.478332	4.322
0.749997	-4.249		0.733798	-0.815		0.72998	0.538		0.727696	1.465		0.732667	-0.36		0.569842	-1.067		0.479998	4.319
0.753331	-4.242		0.737131	-0.815		0.733314	0.538		0.731029	1.469		0.736	-0.356		0.571508	-1.058		0.481665	4.3
0.756664	-4.242		0.740465	-0.809		0.736647	0.533		0.734363	1.469		0.739333	-0.35		0.573175	-1.052		0.483332	4.3
0.759997	-4.228		0.743799	-0.81		0.73998	0.537		0.737696	1.466		0.742667	-0.342		0.574841	-1.052		0.484998	4.291
0.763331	-4.233		0.747132	-0.809		0.743314	0.545		0.741029	1.472		0.745967	-0.332		0.576508	-1.048		0.486665	4.291
0.766664	-4.232		0.750532	-0.801		0.746647	0.549		0.744363	1.48		0.7493	-0.329		0.578175	-1.04		0.488332	4.278
0.769997	-4.221		0.753866	-0.794		0.74998	0.547		0.747696	1.492		0.752634	-0.329		0.579841	-1.035		0.489998	4.275
0.773331	-4.213		0.757199	-0.783		0.753314	0.55		0.751029	1.49		0.755967	-0.327		0.581508	-1.032		0.491748	4.268
0.776664	-4.209		0.760532	-0.772		0.75663	0.546		0.754363	1.496		0.759301	-0.327		0.583175	-1.045		0.493332	4.265
0.779997	-4.207		0.763866	-0.772		0.759964	0.546		0.757696	1.495		0.762634	-0.323		0.584841	-1.038		0.494998	4.264
0.783331	-4.207		0.767199	-0.775		0.763297	0.531		0.761029	1.495		0.765968	-0.318		0.586508	-1.038		0.496665	4.264
0.786664	-4.194		0.770532	-0.768		0.766631	0.53		0.764363	1.494		0.769301	-0.309		0.588175	-1.038		0.498332	4.254
0.789997	-4.208		0.773866	-0.768		0.769964	0.533		0.767696	1.496		0.772635	-0.31		0.589842	-1.037		0.499998	4.248
0.793331	-4.207		0.777199	-0.76		0.773298	0.541		0.770979	1.499		0.775968	-0.31		0.591509	-1.035		0.501649	4.255
0.796664	-4.204		0.780532	-0.76		0.776632	0.548		0.774313	1.509		0.779302	-0.31		0.593175	-1.033		0.503307	4.247
0.799997	-4.199		0.783866	-0.753		0.779965	0.553		0.777646	1.511		0.782652	-0.308		0.594842	-1.039		0.504974	4.244
0.803331	-4.194		0.787199	-0.748		0.783299	0.542		0.78098	1.517		0.785969	-0.304		0.596509	-1.036		0.50664	4.242
0.806664	-4.196		0.790532	-0.748		0.786632	0.542		0.784314	1.514		0.789302	-0.293		0.598176	-1.039		0.508307	4.233
0.809997	-4.196		0.793866	-0.741		0.790016	0.536		0.787647	1.514		0.792636	-0.286		0.599842	-1.039		0.509974	4.233
0.813331	-4.192		0.797199	-0.737		0.793349	0.542		0.79098	1.521		0.796019	-0.281		0.601509	-1.039		0.511641	4.222
0.816664	-4.185		0.800532	-0.738		0.796766	0.537		0.794314	1.515		0.79937	-0.266		0.603192	-1.049		0.513308	4.219
0.819997	-4.187		0.803866	-0.734		0.800016	0.531		0.797648	1.526		0.802703	-0.269		0.604859	-1.057		0.514974	4.224
0.823331	-4.182		0.807199	-0.729		0.803349	0.517		0.800981	1.523		0.806036	-0.269		0.606526	-1.069		0.516641	4.219
0.826664	-4.178		0.810532	-0.731		0.806682	0.516		0.804365	1.523		0.80937	-0.266		0.608192	-1.069		0.518333	4.219
0.829997	-4.181		0.813866	-0.731		0.810016	0.504		0.807698	1.52		0.812703	-0.264		0.609859	-1.069		0.519999	4.224
0.833331	-4.172		0.817133	-0.731		0.813349	0.504		0.811031	1.53		0.816036	-0.257		0.611526	-1.068		0.521666	4.219
0.836664	-4.172		0.82045	-0.726		0.816682	0.506		0.814365	1.53		0.81937	-0.255		0.613192	-1.065		0.523333	4.219
0.839997	-4.157		0.823783	-0.726		0.820016	0.499		0.817698	1.534		0.822703	-0.239		0.614859	-1.065		0.524999	4.211
0.843331	-4.154		0.827117	-0.719		0.823349	0.501		0.821031	1.533		0.826036	-0.231		0.616526	-1.069		0.526666	4.218
0.846664	-4.149		0.83045	-0.714		0.826683	0.508		0.824365	1.534		0.82937	-0.231		0.618192	-1.066		0.528333	4.218
0.849997	-4.14		0.833784	-0.722		0.830016	0.51		0.827698	1.536		0.832636	-0.231		0.619859	-1.066		0.530083	4.198
0.853331	-4.135		0.837117	-0.721		0.833349	0.515		0.831031	1.534		0.83597	-0.226		0.621526	-1.068		0.535208	4.192
0.856664	-4.14		0.840451	-0.729		0.836683	0.512		0.834365	1.549		0.839303	-0.223		0.623192	-1.073		0.537266	4.192
0.859997	-4.136		0.843784	-0.729		0.840016	0.512		0.837698	1.55		0.842637	-0.213		0.624859	-1.075		0.538466	4.192
0.863331	-4.136		0.847118	-0.734		0.845016	0.524		0.841031	1.55		0.845971	-0.214		0.626526	-1.067		0.5392	4.192
0.866664	-4.134		0.850468	-0.739		0.846683	0.524		0.844315	1.546		0.849304	-0.209		0.628192	-1.059		0.539933	4.181
0.869998	-4.132		0.853801	-0.734		0.850016	0.518		0.847648	1.544		0.852638	-0.209		0.629859	-1.059		0.542399	4.177
0.873331	-4.131		0.857135	-0.724		0.85335	0.513		0.850982	1.541		0.855971	-0.202		0.631526	-1.059		0.5452	4.174
0.876665	-4.141		0.860468	-0.72		0.856683	0.512		0.854315	1.545		0.859305	-0.2		0.633192	-1.06		0.547733	4.152
0.879998	-4.144		0.863801	-0.726		0.860016	0.516		0.857649	1.541		0.862638	-0.2		0.634859	-1.061		0.550399	4.118
0.883332	-4.141		0.867135	-0.73		0.86335	0.515		0.860983	1.543		0.865972	-0.2		0.636526	-1.063		0.553026	4.068
0.886665	-4.145		0.870468	-0.73		0.866683	0.515		0.864316	1.546		0.869305	-0.203		0.638192	-1.068		0.555693	4.01
0.889999	-4.145		0.873801	-0.726		0.869967	0.515		0.86765	1.546		0.872638	-0.204		0.639859	-1.08		0.55836	4.01
0.893332	-4.141		0.877135	-0.726		0.8733	0.51		0.870983	1.54		0.875972	-0.194		0.641526	-1.085		0.561027	3.951
0.896666	-4.136		0.880468	-0.722		0.876634	0.51		0.874317	1.54		0.879305	-0.189		0.643176	-1.085		0.563694	3.893
0.899999	-4.121		0.883802	-0.719		0.879967	0.512		0.87765	1.542		0.882639	-0.186		0.644843	-1.083		0.56636	3.822
0.903333	-4.111		0.887135	-0.715		0.883301	0.508		0.880984	1.552		0.885973	-0.186		0.646509	-1.085		0.569027	3.751
0.906666	-4.115		0.890468	-0.717		0.886634	0.509		0.884317	1.548		0.889306	-0.171		0.648176	-1.096		0.571694	3.67
0.909999	-4.118		0.893802	-0.713		0.889968	0.514		0.887651	1.562		0.89264	-0.16		0.649835	-1.099		0.574361	3.601
0.913333	-4.104		0.897135	-0.713		0.893301	0.519		0.890984	1.571		0.895973	-0.15		0.651501	-1.094		0.577028	3.526
0.916666	-4.104		0.900468	-0.715		0.896635	0.519		0.894318	1.588		0.899307	-0.148		0.653168	-1.102		0.579694	3.526
0.919999	-4.1		0.903802	-0.711		0.899969	0.52		0.897651	1.588		0.90264	-0.149		0.654835	-1.113		0.582361	3.454
0.923333	-4.103		0.907135	-0.712		0.903352	0.524		0.900985	1.587		0.905974	-0.139		0.656502	-1.113		0.585028	3.382
0.926666	-4.1		0.910469	-0.714		0.906685	0.533		0.904319	1.6		0.909341	-0.132		0.658168	-1.117		0.587695	3.31
0.929999	-4.092		0.913802	-0.714		0.911685	0.542		0.907652	1.599		0.912674	-0.132		0.65986	-1.121		0.590362	3.243
0.933333	-4.093		0.917135	-0.703		0.913435	0.542		0.910986	1.609		0.915974	-0.127		0.661527	-1.124		0.593029	3.18
0.936666	-4.079		0.920469	-0.701		0.916685	0.533		0.914319	1.617		0.919307	-0.121		0.663193	-1.127		0.595749	3.111
0.939999	-4.072		0.923802	-0.701		0.920019	0.533		0.917653	1.616		0.922641	-0.113		0.66486	-1.131		0.598415	3.042
0.943333	-4.072		0.927136	-0.696		0.923352	0.531		0.920986	1.618		0.925975	-0.112		0.666527	-1.149		0.601082	3.042
0.946667	-4.083		0.930469	-0.685		0.926686	0.534		0.92432	1.618		0.929308	-0.11		0.668193	-1.148		0.603749	2.985
0.95	-4.083		0.933802	-0.679		0.930019	0.53		0.927653	1.629		0.932642	-0.101		0.66986	-1.148		0.606415	2.935
0.953384	-4.072		0.937136	-0.672		0.933352	0.529		0.930987	1.637		0.935975	-0.0990002		0.671527	-1.156		0.609082	2.887
0.956667	-4.059		0.940469	-0.669		0.936686	0.545		0.934304	1.644		0.939309	-0.0990002		0.673193	-1.178		0.611748	2.845
0.960001	-4.037		0.943802	-0.665		0.940019	0.558		0.937637	1.649		0.942642	-0.0970002		0.67486	-1.183		0.614415	2.795
0.963334	-4.033		0.947136	-0.653		0.943352	0.565		0.940971	1.651		0.945976	-0.0999999		0.676527	-1.191		0.617082	2.75
0.966668	-4.044		0.950469	-0.653		0.946686	0.569		0.944305	1.657		0.949309	-0.101		0.678193	-1.196		0.619748	2.705
0.970001	-4.044		0.953803	-0.654		0.950019	0.569		0.947638	1.641		0.952643	-0.0970002		0.67986	-1.211		0.622415	2.705
0.973335	-4.044		0.957136	-0.654		0.953353	0.564		0.950972	1.641		0.955976	-0.0959999		0.681527	-1.21		0.625082	2.671
0.976668	-4.044		0.960469	-0.66		0.956686	0.573		0.954305	1.639		0.95931	-0.101		0.683193	-1.21		0.627748	2.635
0.980002	-4.057		0.963803	-0.656		0.960019	0.587		0.957639	1.644		0.962694	-0.0979999		0.68486	-1.213		0.630415	2.599
0.983335	-4.056		0.967136	-0.654		0.963303	0.597		0.960972	1.651		0.965977	-0.0979999		0.686527	-1.222		0.633082	2.571
0.986669	-4.043		0.97047	-0.65		0.966636	0.602		0.964306	1.668		0.969311	-0.0970002		0.688168	-1.227		0.635748	2.549
0.990002	-4.034		0.973803	-0.643		0.96997	0.605		0.967639	1.663		0.972644	-0.0879999		0.689835	-1.234		0.638415	2.532
0.993336	-4.029		0.977136	-0.643		0.973304	0.603		0.970973	1.674		0.975978	-0.083		0.691502	-1.234		0.641082	2.512
0.996669	-4.029		0.98047	-0.642		0.976637	0.61		0.974307	1.676		0.979311	-0.0839998		0.693169	-1.244		0.643748	2.512
1	-4.031		0.983803	-0.631		0.979971	0.61		0.97764	1.676		0.982645	-0.0779998		0.694836	-1.253		0.646415	2.488
1.00334	-4.036		0.987136	-0.629		0.983304	0.611		0.980974	1.669		0.985978	-0.0700002		0.696502	-1.262		0.649082	2.471
1.00667	-4.041		0.99047	-0.627		0.986638	0.612		0.984307	1.666		0.989312	-0.0560001		0.698169	-1.262		0.651748	2.462
1.01	-4.048		0.993803	-0.627		0.989971	0.617		0.987641	1.669		0.992646	-0.0560001		0.699836	-1.272		0.654415	2.456
1.01334	-4.052		0.997137	-0.62		0.993305	0.624		0.990974	1.67		0.995979	-0.0410002		0.701503	-1.28		0.657082	2.446
1.01802	-4.053		1.00147	-0.612		0.996638	0.625		0.994308	1.668		0.999313	-0.0410002		0.703169	-1.288		0.659748	2.443
1.025	-4.053		1.0063	-0.612		1.00064	0.63		0.999058	1.669		1.00266	-0.0330001		0.704836	-1.302		0.662415	2.432
1.0284	-4.053		1.0063	-0.612		1.00499	0.63		1.00456	1.669		1.0065	-0.0330001		0.706503	-1.317		0.665082	2.432
1.0284	-4.053		1.0063	-0.612		1.00499	0.63		1.00456	1.669		1.0065	-0.0330001		0.70817	-1.331		0.667748	2.428
1.03027	-4.053		1.0063	-0.612		1.00499	0.63		1.00456	1.669		1.0065	0.041		0.709837	-1.331		0.670415	2.425
1.03334	-4.053		1.0063	-0.48		1.00499	0.708		1.00456	1.669		1.00825	0.0900001		0.711503	-1.341		0.673082	2.423
1.04401	-3.804		1.0106	-0.394		1.00749	0.769		1.00456	1.669		1.01066	0.0900001		0.71317	-1.36		0.675682	2.408
1.04841	-3.686		1.0106	-0.394		1.00924	0.841		1.00456	1.812		1.012	0.141		0.714845	-1.356		0.678348	2.394
1.04961	-3.571		1.0126	-0.394		1.01074	0.841		1.00772	1.906		1.0145	0.141		0.716512	-1.366		0.681015	2.391
1.05041	-3.571		1.01554	-0.315		1.01274	0.907		1.00772	1.906		1.01708	0.195		0.718179	-1.386		0.683682	2.388
1.05294	-3.571		1.01799	-0.25		1.01574	0.907		1.00939	1.906		1.01933	0.24		0.719845	-1.387		0.686348	2.388
1.05531	-3.475		1.01954	-0.25		1.01724	0.962		1.01189	1.988		1.02025	0.24		0.721512	-1.397		0.689015	2.387
1.05694	-3.475		1.0222	-0.203		1.01949	0.962		1.01431	2.067		1.0235	0.272		0.723179	-1.397		0.691682	2.391
1.06001	-3.408		1.02554	-0.174		1.02282	1.008		1.01606	2.067		1.02683	0.292		0.724845	-1.406		0.694348	2.399
1.06334	-3.367		1.02887	-0.149		1.02616	1.036		1.01939	2.131		1.03016	0.298		0.726512	-1.413		0.697015	2.401
1.06667	-3.336		1.0322	-0.14		1.02949	1.043		1.02272	2.174		1.0335	0.298		0.728179	-1.423		0.699682	2.408
1.07001	-3.344		1.03554	-0.148		1.03282	1.046		1.02606	2.2		1.03683	0.302		0.729845	-1.43		0.702348	2.417
1.07334	-3.371		1.03887	-0.148		1.03616	1.03		1.02939	2.204		1.04016	0.299		0.731512	-1.443		0.705015	2.424
1.07667	-3.406		1.04221	-0.181		1.03949	1.03		1.03273	2.201		1.0435	0.283		0.733179	-1.445		0.707682	2.434
1.08001	-3.406		1.04557	-0.193		1.04282	1.007		1.03606	2.201		1.04688	0.279		0.734845	-1.452		0.710348	2.434
1.08334	-3.431		1.04891	-0.216		1.04616	0.992		1.03939	2.183		1.05015	0.274		0.736512	-1.452		0.713015	2.431
1.08667	-3.478		1.05221	-0.241		1.04949	0.973		1.04273	2.163		1.05348	0.263		0.738179	-1.458		0.715682	2.433
1.09001	-3.518		1.05554	-0.263		1.05282	0.95		1.04606	2.142		1.05681	0.248		0.739846	-1.464		0.718348	2.433
1.09337	-3.555		1.05887	-0.282		1.05616	0.926		1.04939	2.115		1.06015	0.248		0.741512	-1.475		0.721015	2.433
1.09671	-3.6		1.06221	-0.308		1.05949	0.901		1.05273	2.086		1.06348	0.232		0.743179	-1.467		0.723682	2.442
1.10004	-3.633		1.06554	-0.331		1.06282	0.88		1.05606	2.056		1.06681	0.22		0.744846	-1.468		0.726348	2.455
1.10337	-3.67		1.06887	-0.331		1.06616	0.88		1.05939	2.056		1.07015	0.199		0.746512	-1.476		0.729015	2.463
1.10671	-3.67		1.07221	-0.363		1.06949	0.854		1.06273	2.026		1.07348	0.181		0.748179	-1.467		0.731682	2.463
1.11004	-3.694		1.07554	-0.395		1.07282	0.838		1.06606	1.988		1.07682	0.165		0.749846	-1.467		0.734349	2.468
1.11337	-3.736		1.07887	-0.414		1.07616	0.819		1.06939	1.956		1.08015	0.152		0.751512	-1.48		0.737016	2.473
1.11671	-3.771		1.08221	-0.426		1.07949	0.803		1.07273	1.935		1.08348	0.144		0.753179	-1.486		0.739683	2.482
1.12004	-3.803		1.08556	-0.448		1.08282	0.789		1.07606	1.918		1.08682	0.144		0.754846	-1.493		0.742349	2.485
1.12337	-3.818		1.08889	-0.462		1.08616	0.772		1.07939	1.904		1.09015	0.14		0.756512	-1.502		0.745016	2.497
1.12671	-3.856		1.09222	-0.475		1.08949	0.755		1.08273	1.883		1.09348	0.136		0.758179	-1.505		0.747683	2.504
1.13004	-3.886		1.09556	-0.475		1.09282	0.74		1.08606	1.857		1.09688	0.134		0.759846	-1.497		0.750403	2.515
1.13337	-3.886		1.09889	-0.49		1.09616	0.74		1.08939	1.857		1.10022	0.125		0.761513	-1.499		0.75307	2.515
1.13671	-3.914		1.10222	-0.503		1.09949	0.724		1.09273	1.829		1.10355	0.12		0.763179	-1.499		0.755736	2.526
1.14004	-3.937		1.10556	-0.522		1.10282	0.705		1.09606	1.805		1.10688	0.107		0.764846	-1.503		0.758403	2.529
1.14337	-3.956		1.10889	-0.531		1.10616	0.697		1.09939	1.791		1.11022	0.109		0.766513	-1.503		0.76107	2.539
1.14671	-3.985		1.11222	-0.539		1.10949	0.682		1.10273	1.774		1.11355	0.106		0.768179	-1.508		0.763736	2.549
1.15004	-4.007		1.11556	-0.545		1.11282	0.682		1.10606	1.762		1.11688	0.106		0.769846	-1.508		0.766403	2.552
1.15346	-4.03		1.11889	-0.54		1.11616	0.67		1.10939	1.751		1.12022	0.1		0.771513	-1.517		0.76907	2.558
1.15671	-4.046		1.12222	-0.54		1.11949	0.67		1.11273	1.737		1.12355	0.101		0.773179	-1.524		0.771736	2.562
1.16004	-4.046		1.12556	-0.547		1.12282	0.666		1.11606	1.737		1.12688	0.101		0.774846	-1.525		0.774403	2.562
1.16337	-4.056		1.12889	-0.555		1.12616	0.669		1.11939	1.726		1.13022	0.0949999		0.776513	-1.525		0.77707	2.572
1.16671	-4.069		1.13222	-0.566		1.12949	0.671		1.12273	1.711		1.13355	0.0940001		0.778179	-1.527		0.779736	2.584
1.17004	-4.071		1.13556	-0.566		1.13282	0.671		1.12606	1.706		1.13688	0.0809998		0.779846	-1.535		0.78235	2.591
1.17337	-4.079		1.13889	-0.577		1.13616	0.669		1.12939	1.707		1.14022	0.0809998		0.781513	-1.538		0.785017	2.599
1.17671	-4.093		1.14222	-0.576		1.13949	0.657		1.13273	1.697		1.14355	0.0820001		0.783179	-1.54		0.787683	2.604
1.18004	-4.112		1.14556	-0.58		1.14282	0.652		1.13606	1.697		1.14688	0.0789998		0.784846	-1.538		0.79035	2.612
1.18337	-4.121		1.14889	-0.58		1.14616	0.652		1.13939	1.701		1.15015	0.0789998		0.786513	-1.543		0.793017	2.615
1.18671	-4.121		1.15223	-0.583		1.14949	0.64		1.14273	1.701		1.15348	0.0809998		0.78818	-1.538		0.795684	2.615
1.19004	-4.134		1.15556	-0.583		1.15282	0.637		1.14606	1.705		1.15682	0.0840001		0.789846	-1.538		0.798351	2.623
1.19337	-4.147		1.15889	-0.59		1.15616	0.628		1.14939	1.703		1.16013	0.0840001		0.791513	-1.543		0.801017	2.629
1.19671	-4.153		1.16223	-0.594		1.15942	0.63		1.15273	1.695		1.16347	0.0849998		0.79318	-1.544		0.803684	2.636
1.20004	-4.158		1.16556	-0.592		1.16276	0.63		1.1561	1.697		1.1668	0.0849998		0.794838	-1.554		0.806351	2.641
1.20337	-4.152		1.16889	-0.598		1.16609	0.626		1.15943	1.692		1.17014	0.0940001		0.796505	-1.56		0.809018	2.65
1.20671	-4.151		1.17223	-0.594		1.16943	0.636		1.16276	1.682		1.17347	0.0869999		0.798171	-1.56		0.811685	2.656
1.21004	-4.15		1.17554	-0.594		1.17276	0.636		1.1661	1.685		1.1768	0.0960002		0.799838	-1.555		0.814352	2.662
1.21338	-4.15		1.17888	-0.594		1.17609	0.64		1.16943	1.685		1.18014	0.0969999		0.801505	-1.551		0.817018	2.662
1.21671	-4.142		1.18221	-0.595		1.17943	0.645		1.17276	1.687		1.18352	0.0989999		0.803172	-1.551		0.819685	2.67
1.22004	-4.134		1.18554	-0.592		1.18276	0.648		1.1761	1.685		1.18685	0.104		0.804839	-1.55		0.822352	2.678
1.22337	-4.135		1.18888	-0.591		1.18609	0.647		1.17943	1.674		1.19019	0.101		0.806505	-1.548		0.825019	2.677
1.22671	-4.135		1.19221	-0.586		1.18943	0.641		1.18276	1.671		1.19352	0.101		0.808172	-1.556		0.827686	2.678
1.23004	-4.141		1.19554	-0.584		1.19279	0.635		1.1861	1.67		1.1968	0.0989999		0.809839	-1.558		0.830352	2.689
1.23337	-4.125		1.19888	-0.585		1.19613	0.634		1.18943	1.668		1.20014	0.101		0.811539	-1.556		0.833019	2.697
1.23671	-4.123		1.20221	-0.585		1.19946	0.634		1.19276	1.67		1.20347	0.102		0.813206	-1.552		0.835686	2.694
1.24001	-4.123		1.20554	-0.575		1.20279	0.63		1.1961	1.67		1.2068	0.104		0.814872	-1.553		0.838353	2.694
1.24334	-4.129		1.20889	-0.573		1.20613	0.625		1.19943	1.673		1.21014	0.101		0.816539	-1.553		0.84102	2.696
1.24668	-4.125		1.21223	-0.568		1.20946	0.618		1.20276	1.675		1.21347	0.11		0.818206	-1.55		0.843687	2.7
1.25001	-4.113		1.21556	-0.567		1.21279	0.62		1.2061	1.685		1.21682	0.109		0.819872	-1.549		0.846353	2.71
1.25334	-4.107		1.21889	-0.575		1.21613	0.614		1.20943	1.695		1.22014	0.109		0.821539	-1.551		0.84902	2.716
1.25668	-4.096		1.22223	-0.57		1.21946	0.611		1.21276	1.69		1.22347	0.103		0.823206	-1.554		0.851687	2.721
1.26001	-4.086		1.22556	-0.575		1.22279	0.613		1.2161	1.69		1.22681	0.104		0.824873	-1.547		0.854354	2.725
1.26334	-4.086		1.22889	-0.575		1.22613	0.613		1.21943	1.69		1.23019	0.11		0.826539	-1.546		0.857021	2.73
1.26668	-4.086		1.23223	-0.577		1.22946	0.615		1.22276	1.694		1.23352	0.108		0.828206	-1.544		0.859688	2.73
1.27001	-4.088		1.23556	-0.572		1.23276	0.613		1.2261	1.694		1.23686	0.112		0.829873	-1.551		0.862354	2.731
1.27336	-4.078		1.23889	-0.573		1.23609	0.607		1.22943	1.701		1.24019	0.122		0.831506	-1.551		0.865021	2.735
1.27669	-4.071		1.24223	-0.571		1.23943	0.598		1.23276	1.703		1.24352	0.118		0.833173	-1.564		0.867688	2.73
1.28003	-4.059		1.24556	-0.571		1.24276	0.603		1.2361	1.702		1.24694	0.118		0.83484	-1.574		0.870355	2.733
1.28336	-4.047		1.24889	-0.572		1.24609	0.61		1.23943	1.707		1.25019	0.118		0.836506	-1.569		0.873022	2.737
1.28678	-4.038		1.25223	-0.561		1.24943	0.613		1.24276	1.711		1.25352	0.121		0.838173	-1.558		0.875688	2.74
1.29003	-4.026		1.25556	-0.561		1.25275	0.613		1.2461	1.709		1.25686	0.13		0.839865	-1.554		0.878355	2.758
1.29336	-4.026		1.25889	-0.556		1.25608	0.62		1.24943	1.717		1.26019	0.139		0.841507	-1.55		0.881022	2.758
1.29669	-4.019		1.26223	-0.561		1.25941	0.607		1.25276	1.717		1.26352	0.144		0.843173	-1.549		0.883689	2.774
1.30003	-4.017		1.26556	-0.564		1.26275	0.608		1.2561	1.724		1.26686	0.156		0.84484	-1.549		0.886356	2.774
1.30336	-4.024		1.2689	-0.565		1.26608	0.611		1.25943	1.737		1.27019	0.165		0.846507	-1.549		0.889022	2.782
1.30669	-4.018		1.27223	-0.564		1.26941	0.604		1.26276	1.743		1.27352	0.165		0.848174	-1.549		0.891689	2.787
1.31003	-4.016		1.27556	-0.565		1.27275	0.603		1.2661	1.743		1.27686	0.183		0.849841	-1.541		0.894356	2.792
1.31336	-4.011		1.2789	-0.558		1.27608	0.607		1.26943	1.742		1.28027	0.183		0.851507	-1.545		0.897023	2.786
1.31669	-4.014		1.28223	-0.558		1.27941	0.607		1.27276	1.742		1.28347	0.181		0.853174	-1.543		0.899689	2.782
1.32011	-4.014		1.28556	-0.556		1.28275	0.598		1.2761	1.746		1.28681	0.178		0.854841	-1.53		0.902356	2.782
1.32336	-4.028		1.28888	-0.573		1.28608	0.604		1.27943	1.746		1.29014	0.187		0.856508	-1.528		0.905023	2.782
1.32669	-4.025		1.29221	-0.568		1.28941	0.609		1.28276	1.748		1.29347	0.191		0.858174	-1.528		0.907743	2.773
1.33003	-4.015		1.29555	-0.567		1.29275	0.613		1.2861	1.752		1.29681	0.208		0.859841	-1.528		0.910409	2.779
1.33336	-4.005		1.29888	-0.563		1.29608	0.601		1.28943	1.749		1.30014	0.208		0.861508	-1.533		0.913076	2.781
1.33669	-3.998		1.30221	-0.561		1.29941	0.61		1.29273	1.756		1.30347	0.225		0.863175	-1.532		0.915743	2.79
1.34003	-3.988		1.30555	-0.546		1.30275	0.614		1.29606	1.759		1.30681	0.242		0.864842	-1.53		0.918409	2.798
1.34336	-3.986		1.30888	-0.546		1.30608	0.614		1.2994	1.759		1.31014	0.245		0.866508	-1.525		0.921076	2.803
1.34669	-3.986		1.31221	-0.54		1.30942	0.614		1.30273	1.755		1.31347	0.246		0.868175	-1.518		0.923743	2.803
1.35003	-3.97		1.31563	-0.54		1.31275	0.63		1.30606	1.755		1.31686	0.258		0.869842	-1.507		0.926409	2.81
1.35353	-3.971		1.31888	-0.532		1.31608	0.636		1.3094	1.752		1.32019	0.265		0.872342	-1.513		0.929076	2.808
1.35669	-3.967		1.32221	-0.535		1.31942	0.631		1.31273	1.745		1.32352	0.274		0.873175	-1.508		0.931743	2.816
1.36003	-3.967		1.32555	-0.529		1.32275	0.631		1.31607	1.75		1.32686	0.274		0.874842	-1.508		0.93441	2.829
1.36336	-3.968		1.32888	-0.522		1.32608	0.636		1.3194	1.75		1.33019	0.277		0.876509	-1.507		0.937076	2.827
1.36669	-3.955		1.33221	-0.52		1.32942	0.637		1.32273	1.751		1.33353	0.29		0.878176	-1.501		0.939743	2.836
1.37003	-3.96		1.33555	-0.52		1.33275	0.641		1.32613	1.752		1.33686	0.306		0.879843	-1.498		0.94241	2.839
1.37336	-3.96		1.33888	-0.512		1.33608	0.641		1.32947	1.752		1.34019	0.315		0.881509	-1.5		0.945076	2.839
1.37669	-3.953		1.34221	-0.5		1.33942	0.645		1.3328	1.752		1.34353	0.319		0.883176	-1.502		0.947743	2.846
1.38003	-3.955		1.34555	-0.491		1.34275	0.642		1.33613	1.74		1.34686	0.327		0.884843	-1.502		0.95041	2.846
1.38336	-3.958		1.34888	-0.488		1.34608	0.644		1.33947	1.742		1.35019	0.323		0.88651	-1.503		0.953076	2.842
1.38669	-3.96		1.35221	-0.477		1.34942	0.642		1.3428	1.752		1.35353	0.323		0.888176	-1.506		0.955743	2.84
1.39003	-3.967		1.35555	-0.472		1.35275	0.635		1.34612	1.75		1.35686	0.329		0.889843	-1.507		0.95841	2.842
1.39336	-3.945		1.35888	-0.47		1.35609	0.64		1.3494	1.75		1.36019	0.34		0.89151	-1.5		0.961076	2.845
1.39669	-3.933		1.36221	-0.47		1.35942	0.637		1.35273	1.741		1.36353	0.352		0.893177	-1.492		0.963743	2.849
1.40003	-3.933		1.36555	-0.477		1.36275	0.637		1.35607	1.733		1.36686	0.362		0.894844	-1.492		0.96641	2.849
1.40336	-3.931		1.36888	-0.48		1.36609	0.634		1.3594	1.733		1.37019	0.381		0.89651	-1.492		0.969076	2.844
1.40669	-3.931		1.37222	-0.48		1.36942	0.637		1.36273	1.746		1.37353	0.387		0.898177	-1.492		0.97181	2.851
1.40999	-3.926		1.37555	-0.467		1.37275	0.641		1.36607	1.745		1.37686	0.391		0.899844	-1.488		0.97441	2.856
1.41333	-3.914		1.37888	-0.477		1.37609	0.641		1.3694	1.749		1.38019	0.402		0.901511	-1.486		0.977076	2.854
1.41666	-3.91		1.38222	-0.481		1.37942	0.65		1.37273	1.758		1.38353	0.402		0.903177	-1.484		0.979743	2.856
1.42008	-3.905		1.38555	-0.486		1.38275	0.65		1.37607	1.767		1.38686	0.407		0.905678	-1.491		0.98241	2.851
1.42333	-3.899		1.38888	-0.486		1.3861	0.641		1.37942	1.774		1.39019	0.415		0.906511	-1.48		0.985076	2.847
1.42666	-3.885		1.39222	-0.479		1.38944	0.637		1.38274	1.777		1.39353	0.433		0.908178	-1.47		0.987743	2.847
1.43	-3.885		1.39555	-0.475		1.39277	0.637		1.38607	1.777		1.39686	0.441		0.909878	-1.468		0.99041	2.841
1.43333	-3.893		1.39888	-0.466		1.3961	0.642		1.3894	1.783		1.40019	0.446		0.911544	-1.468		0.993076	2.844
1.43666	-3.886		1.40222	-0.47		1.39944	0.647		1.39274	1.785		1.40353	0.462		0.913211	-1.475		0.995743	2.843
1.44	-3.885		1.40555	-0.462		1.40277	0.651		1.39607	1.786		1.40686	0.462		0.914878	-1.48		0.99961	2.843
1.44335	-3.881		1.40888	-0.467		1.4061	0.647		1.39944	1.799		1.41019	0.469		0.916545	-1.475		1.00361	2.843
1.44668	-3.877		1.41222	-0.471		1.40944	0.645		1.40277	1.799		1.41348	0.469		0.918211	-1.472		1.00361	2.843
1.45001	-3.875		1.4156	-0.471		1.41277	0.649		1.4061	1.8		1.41681	0.471		0.919878	-1.472		1.00361	2.843
1.45335	-3.88		1.41888	-0.477		1.4161	0.649		1.40944	1.802		1.42014	0.473		0.921545	-1.462		1.00361	2.907
1.45668	-3.88		1.42222	-0.48		1.41944	0.641		1.41277	1.802		1.42348	0.487		0.923211	-1.453		1.00361	2.949
1.46001	-3.866		1.42555	-0.481		1.42277	0.628		1.4161	1.798		1.42681	0.49		0.924878	-1.453		1.00678	3.008
1.46333	-3.862		1.42889	-0.482		1.4261	0.622		1.41944	1.799		1.43014	0.493		0.926545	-1.442		1.00678	3.008
1.46668	-3.871		1.43229	-0.468		1.42944	0.62		1.42277	1.799		1.43348	0.504		0.928211	-1.432		1.00858	3.008
1.47	-3.858		1.43562	-0.473		1.43277	0.613		1.4261	1.802		1.43681	0.504		0.929878	-1.43		1.01058	3.064
1.47333	-3.858		1.43895	-0.478		1.4361	0.618		1.42944	1.8		1.44014	0.507		0.931545	-1.422		1.01341	3.118
1.47666	-3.856		1.44229	-0.478		1.43944	0.627		1.43274	1.801		1.44348	0.511		0.933211	-1.411		1.01529	3.118
1.48	-3.863		1.44562	-0.484		1.44277	0.62		1.43607	1.809		1.44681	0.52		0.934878	-1.407		1.01863	3.196
1.48333	-3.863		1.44895	-0.478		1.4461	0.62		1.43942	1.809		1.45015	0.524		0.936544	-1.399		1.02196	3.196
1.48666	-3.859		1.45229	-0.477		1.44944	0.614		1.44274	1.812		1.45348	0.528		0.938211	-1.395		1.02529	3.206
1.49	-3.857		1.45562	-0.471		1.45277	0.616		1.44607	1.806		1.45681	0.537		0.939919	-1.395		1.02863	3.195
1.49333	-3.839		1.45895	-0.466		1.4561	0.619		1.4494	1.797		1.46015	0.545		0.941544	-1.396		1.03196	3.182
1.49666	-3.846		1.46229	-0.469		1.45944	0.622		1.45274	1.795		1.46348	0.545		0.943211	-1.394		1.03529	3.159
1.5	-3.852		1.46562	-0.462		1.46277	0.621		1.45607	1.784		1.46681	0.545		0.944878	-1.384		1.03863	3.115
1.50333	-3.854		1.46895	-0.46		1.4661	0.627		1.45941	1.783		1.47015	0.551		0.946544	-1.385		1.04203	3.077
1.50666	-3.855		1.47229	-0.46		1.46944	0.627		1.46274	1.779		1.47348	0.551		0.948211	-1.387		1.04536	3.031
1.51	-3.855		1.47562	-0.462		1.47277	0.637		1.46614	1.779		1.47681	0.544		0.949877	-1.392		1.0487	3.031
1.51333	-3.843		1.47895	-0.468		1.47611	0.637		1.46947	1.771		1.48015	0.548		0.951544	-1.392		1.05203	2.991
1.51673	-3.848		1.48229	-0.468		1.47944	0.638		1.47281	1.774		1.48348	0.55		0.953211	-1.386		1.05536	2.948
1.52015	-3.844		1.48562	-0.477		1.48277	0.642		1.47607	1.77		1.48681	0.543		0.954877	-1.381		1.0587	2.912
1.5234	-3.837		1.48895	-0.473		1.48611	0.645		1.47946	1.752		1.49015	0.548		0.956544	-1.38		1.06203	2.866
1.52673	-3.827		1.49229	-0.471		1.48944	0.639		1.48274	1.756		1.49348	0.548		0.958211	-1.385		1.06536	2.816
1.53007	-3.817		1.49562	-0.468		1.49277	0.648		1.48607	1.759		1.49681	0.546		0.959877	-1.386		1.0687	2.776
1.5334	-3.818		1.49895	-0.468		1.49611	0.648		1.48941	1.756		1.50015	0.535		0.961544	-1.379		1.07203	2.742
1.53673	-3.818		1.50229	-0.465		1.49944	0.658		1.49274	1.756		1.50348	0.537		0.963211	-1.374		1.07536	2.742
1.54007	-3.812		1.50562	-0.461		1.50277	0.666		1.49607	1.758		1.50682	0.53		0.964877	-1.374		1.0787	2.702
1.5434	-3.808		1.50895	-0.459		1.50611	0.672		1.49941	1.767		1.51015	0.527		0.966544	-1.37		1.08203	2.678
1.54673	-3.81		1.51229	-0.445		1.50944	0.677		1.50274	1.771		1.51348	0.529		0.968211	-1.371		1.08536	2.645
1.55	-3.801		1.51562	-0.442		1.51277	0.689		1.50607	1.769		1.51682	0.529		0.969877	-1.378		1.0887	2.622
1.55338	-3.796		1.51895	-0.435		1.51611	0.693		1.50941	1.77		1.52015	0.529		0.971544	-1.381		1.0919	2.589
1.55667	-3.804		1.52229	-0.432		1.51944	0.695		1.51274	1.772		1.52348	0.526		0.97321	-1.382		1.09611	2.587
1.56	-3.804		1.52562	-0.432		1.52277	0.684		1.51607	1.769		1.52682	0.523		0.974877	-1.379		1.09732	2.59
1.56333	-3.804		1.52895	-0.43		1.52611	0.684		1.51941	1.769		1.53015	0.512		0.976544	-1.38		1.09824	2.59
1.56667	-3.809		1.53229	-0.423		1.52944	0.674		1.52274	1.769		1.53348	0.518		0.97821	-1.38		1.09865	2.606
1.57	-3.816		1.53562	-0.422		1.53276	0.674		1.52608	1.763		1.53682	0.52		0.979877	-1.375		1.0999	2.606
1.57333	-3.818		1.53895	-0.427		1.53609	0.67		1.52941	1.758		1.54015	0.517		0.981544	-1.368		1.1012	2.633
1.57667	-3.814		1.54229	-0.416		1.53942	0.667		1.53274	1.745		1.54348	0.517		0.983177	-1.352		1.10286	2.683
1.58	-3.798		1.54562	-0.414		1.54276	0.673		1.53608	1.739		1.54682	0.52		0.984844	-1.343		1.10453	2.735
1.58335	-3.777		1.54912	-0.416		1.54609	0.677		1.53941	1.735		1.55015	0.529		0.986511	-1.346		1.1062	2.792
1.58668	-3.765		1.55229	-0.416		1.54942	0.677		1.54274	1.736		1.55348	0.521		0.989011	-1.348		1.10786	2.859
1.59002	-3.765		1.55562	-0.414		1.55276	0.684		1.54608	1.736		1.55683	0.508		0.990736	-1.355		1.10953	2.859
1.59333	-3.772		1.55895	-0.408		1.55609	0.68		1.54939	1.744		1.56017	0.513		0.991511	-1.355		1.1112	2.924
1.59667	-3.779		1.56229	-0.403		1.55942	0.684		1.55273	1.745		1.5635	0.512		0.993169	-1.346		1.11286	2.99
1.6	-3.775		1.56562	-0.404		1.56276	0.681		1.55606	1.755		1.56684	0.512		0.994836	-1.339		1.11453	3.054
1.60333	-3.774		1.56895	-0.413		1.56609	0.676		1.55939	1.755		1.57017	0.512		0.996503	-1.335		1.1162	3.118
1.60667	-3.768		1.57229	-0.407		1.56942	0.666		1.56273	1.755		1.5735	0.511		0.998186	-1.327		1.11786	3.173
1.61	-3.775		1.57562	-0.407		1.57276	0.665		1.56606	1.762		1.57684	0.511		0.999978	-1.325		1.11953	3.237
1.61334	-3.773		1.57895	-0.407		1.57609	0.665		1.56939	1.762		1.58017	0.516		1.00235	-1.325		1.1212	3.286
1.61667	-3.773		1.58237	-0.398		1.57942	0.662		1.57273	1.76		1.5835	0.522		1.00235	-1.325		1.12286	3.286
1.62	-3.775		1.58562	-0.412		1.58276	0.661		1.57606	1.766		1.58684	0.519		1.00235	-1.325		1.12453	3.34
1.62334	-3.775		1.58895	-0.417		1.58609	0.658		1.5794	1.76		1.59017	0.516		1.00235	-1.296		1.1262	3.389
1.62667	-3.775		1.59229	-0.414		1.58943	0.657		1.58273	1.768		1.5935	0.513		1.00477	-1.254		1.12786	3.442
1.63	-3.768		1.59555	-0.422		1.59276	0.658		1.58606	1.776		1.59684	0.513		1.00702	-1.254		1.12953	3.489
1.63334	-3.769		1.59889	-0.42		1.59609	0.651		1.5894	1.784		1.60017	0.519		1.00819	-1.206		1.1312	3.53
1.63667	-3.755		1.60222	-0.411		1.59943	0.653		1.59273	1.79		1.6035	0.524		1.01044	-1.206		1.13286	3.576
1.64	-3.754		1.60556	-0.411		1.60276	0.653		1.59606	1.79		1.60684	0.533		1.01177	-1.164		1.1345	3.62
1.64334	-3.754		1.60889	-0.404		1.60609	0.656		1.5994	1.797		1.61017	0.524		1.01344	-1.164		1.13616	3.62
1.64667	-3.75		1.61222	-0.412		1.60943	0.656		1.60273	1.801		1.6135	0.532		1.01519	-1.13		1.13783	3.662
1.65	-3.75		1.61572	-0.416		1.61276	0.667		1.60606	1.802		1.61682	0.537		1.01852	-1.13		1.1395	3.701
1.65334	-3.751		1.61889	-0.411		1.61609	0.667		1.6094	1.797		1.62015	0.525		1.02352	-1.121		1.14116	3.751
1.65667	-3.751		1.62222	-0.419		1.61943	0.666		1.61273	1.803		1.62349	0.525		1.02519	-1.121		1.14283	3.788
1.66	-3.749		1.62556	-0.421		1.62276	0.66		1.61606	1.807		1.62682	0.522		1.02852	-1.152		1.1445	3.834
1.66334	-3.749		1.62891	-0.417		1.62609	0.652		1.6194	1.817		1.63015	0.522		1.03185	-1.202		1.14616	3.873
1.66667	-3.756		1.63224	-0.417		1.62943	0.652		1.62273	1.826		1.63349	0.527		1.03519	-1.278		1.14783	3.896
1.67	-3.756		1.63557	-0.413		1.63276	0.645		1.62606	1.826		1.63682	0.517		1.03852	-1.385		1.1495	3.896
1.67334	-3.76		1.63891	-0.408		1.63609	0.652		1.6294	1.825		1.64015	0.509		1.04185	-1.5		1.15116	3.93
1.67667	-3.749		1.64224	-0.398		1.63943	0.647		1.63273	1.818		1.64349	0.509		1.04519	-1.5		1.15283	3.953
1.68001	-3.742		1.64557	-0.391		1.64276	0.644		1.63606	1.815		1.64682	0.505		1.04852	-1.626		1.1545	3.984
1.68334	-3.75		1.64899	-0.386		1.64609	0.639		1.6394	1.817		1.65017	0.505		1.05185	-1.761		1.15616	4.011
1.68667	-3.753		1.65224	-0.401		1.64943	0.643		1.64273	1.818		1.6535	0.503		1.05519	-1.911		1.15783	4.032
1.69001	-3.756		1.65557	-0.399		1.65276	0.64		1.64606	1.821		1.65684	0.511		1.05852	-2.056		1.1595	4.063
1.69336	-3.745		1.65891	-0.399		1.65609	0.64		1.6494	1.818		1.66017	0.507		1.06185	-2.201		1.16116	4.082
1.69669	-3.745		1.66224	-0.389		1.65943	0.636		1.65273	1.818		1.6635	0.506		1.06519	-2.344		1.16283	4.082
1.70002	-3.735		1.66557	-0.386		1.66276	0.63		1.65606	1.818		1.66682	0.506		1.06852	-2.484		1.1645	4.104
1.70336	-3.737		1.66889	-0.382		1.66609	0.625		1.6594	1.821		1.67016	0.499		1.07185	-2.484		1.16616	4.124
1.70669	-3.726		1.67222	-0.385		1.66943	0.627		1.66273	1.809		1.67349	0.498		1.07519	-2.616		1.16783	4.158
1.71002	-3.724		1.67556	-0.385		1.67276	0.634		1.66606	1.821		1.67682	0.498		1.07852	-2.744		1.1695	4.177
1.71336	-3.725		1.67889	-0.386		1.67609	0.638		1.6694	1.814		1.68016	0.499		1.08185	-2.866		1.17116	4.201
1.71669	-3.723		1.68252	-0.39		1.67943	0.638		1.67273	1.819		1.68349	0.512		1.08519	-2.978		1.17283	4.227
1.72002	-3.719		1.68556	-0.39		1.68276	0.638		1.67607	1.829		1.68682	0.509		1.09019	-3.069		1.1745	4.255
1.72336	-3.719		1.68889	-0.391		1.68609	0.639		1.67945	1.834		1.69016	0.514		1.09185	-3.165		1.17616	4.255
1.72669	-3.712		1.69223	-0.384		1.68943	0.644		1.68273	1.834		1.69349	0.516		1.09519	-3.25		1.17782	4.261
1.73002	-3.703		1.69554	-0.387		1.69276	0.64		1.68607	1.84		1.69682	0.523		1.09852	-3.25		1.17949	4.271
1.73336	-3.707		1.69888	-0.38		1.69609	0.639		1.6894	1.848		1.70016	0.534		1.10185	-3.333		1.18116	4.286
1.73669	-3.702		1.70221	-0.38		1.69943	0.644		1.69273	1.84		1.70349	0.534		1.10519	-3.403		1.18282	4.31
1.74002	-3.694		1.70554	-0.378		1.70276	0.651		1.69607	1.845		1.70682	0.541		1.10852	-3.46		1.18449	4.323
1.74336	-3.699		1.70888	-0.377		1.70609	0.65		1.6994	1.845		1.71016	0.541		1.11185	-3.498		1.18616	4.334
1.74669	-3.685		1.71221	-0.367		1.70943	0.659		1.70273	1.839		1.71349	0.548		1.11515	-3.545		1.18782	4.34
1.75002	-3.685		1.71599	-0.367		1.71276	0.659		1.70607	1.84		1.71682	0.541		1.11849	-3.581		1.18949	4.34
1.75336	-3.682		1.71888	-0.37		1.71609	0.648		1.7094	1.84		1.72016	0.542		1.12182	-3.618		1.19116	4.351
1.75669	-3.689		1.72221	-0.372		1.71943	0.65		1.7128	1.847		1.72349	0.54		1.12515	-3.618		1.19282	4.356
1.76002	-3.695		1.72554	-0.366		1.72276	0.65		1.71613	1.845		1.72682	0.534		1.12849	-3.646		1.19449	4.365
1.76336	-3.683		1.72888	-0.362		1.7261	0.65		1.71947	1.855		1.73016	0.534		1.13182	-3.67		1.19616	4.368
1.76669	-3.681		1.73221	-0.362		1.72943	0.654		1.7228	1.85		1.73349	0.531		1.13516	-3.69		1.19782	4.375
1.77002	-3.675		1.73554	-0.377		1.73276	0.653		1.72613	1.848		1.73682	0.522		1.13849	-3.708		1.19949	4.378
1.77336	-3.671		1.73888	-0.377		1.7361	0.653		1.72947	1.845		1.74016	0.527		1.14182	-3.728		1.20116	4.387
1.77669	-3.671		1.74221	-0.38		1.73943	0.653		1.7328	1.852		1.74349	0.53		1.14516	-3.742		1.20282	4.404
1.78001	-3.676		1.74555	-0.38		1.74276	0.656		1.73613	1.852		1.74682	0.53		1.14851	-3.747		1.20726	4.404
1.78334	-3.681		1.74906	-0.391		1.7461	0.661		1.73947	1.861		1.75016	0.531		1.15184	-3.747		1.20866	4.412
1.78667	-3.684		1.75221	-0.391		1.74943	0.668		1.74447	1.879		1.75347	0.532		1.15517	-3.756		1.21036	4.412
1.79001	-3.688		1.75555	-0.395		1.75276	0.672		1.7478	1.879		1.75681	0.543		1.15851	-3.756		1.21166	4.427
1.79334	-3.691		1.75888	-0.39		1.7561	0.662		1.74947	1.881		1.76014	0.54		1.16184	-3.759		1.21328	4.439
1.79667	-3.695		1.76221	-0.391		1.75943	0.655		1.7528	1.877		1.76348	0.54		1.16517	-3.758		1.2156	4.438
1.80001	-3.693		1.76555	-0.391		1.76276	0.661		1.75614	1.877		1.76681	0.524		1.16849	-3.762		1.2181	4.438
1.80334	-3.693		1.76888	-0.387		1.7661	0.661		1.75947	1.876		1.77014	0.521		1.17182	-3.756		1.2206	4.426
1.80667	-3.699		1.77221	-0.384		1.76943	0.66		1.76274	1.876		1.77348	0.519		1.17516	-3.742		1.2231	4.412
1.81001	-3.696		1.77555	-0.384		1.77276	0.659		1.76607	1.879		1.77681	0.522		1.17849	-3.742		1.2256	4.394
1.81334	-3.702		1.77888	-0.394		1.7761	0.664		1.7694	1.879		1.78014	0.521		1.18182	-3.738		1.22812	4.367
1.81667	-3.692		1.78221	-0.39		1.77943	0.666		1.77274	1.876		1.78348	0.521		1.18516	-3.729		1.23062	4.336
1.82001	-3.684		1.78555	-0.386		1.78276	0.661		1.77607	1.884		1.78681	0.526		1.18849	-3.718		1.23312	4.301
1.82334	-3.684		1.78888	-0.389		1.7861	0.67		1.7794	1.878		1.79014	0.528		1.19182	-3.699		1.2356	4.258
1.82668	-3.676		1.79222	-0.389		1.78943	0.666		1.78274	1.884		1.79348	0.529		1.19516	-3.678		1.2381	4.214
1.83004	-3.675		1.79555	-0.386		1.79276	0.666		1.78607	1.89		1.79681	0.526		1.19849	-3.666		1.2406	4.214
1.83338	-3.673		1.79888	-0.392		1.7961	0.666		1.7894	1.89		1.80014	0.523		1.20183	-3.655		1.2431	4.165
1.83671	-3.673		1.80222	-0.384		1.79943	0.666		1.79274	1.889		1.80348	0.516		1.20516	-3.655		1.2456	4.112
1.84004	-3.671		1.80555	-0.38		1.80277	0.671		1.79607	1.89		1.80681	0.521		1.20849	-3.639		1.2481	4.056
1.84338	-3.676		1.80888	-0.373		1.8061	0.68		1.79942	1.893		1.81014	0.534		1.21183	-3.613		1.2506	4.009
1.84671	-3.67		1.81222	-0.371		1.80945	0.687		1.80275	1.898		1.81348	0.534		1.21516	-3.592		1.2531	3.966
1.85004	-3.67		1.81577	-0.359		1.81278	0.687		1.80609	1.918		1.81681	0.534		1.21849	-3.582		1.2556	3.921
1.85338	-3.663		1.81888	-0.359		1.81612	0.678		1.80942	1.921		1.82014	0.53		1.22183	-3.558		1.2581	3.873
1.85671	-3.658		1.82228	-0.356		1.81945	0.678		1.81274	1.921		1.82348	0.534		1.22516	-3.539		1.26064	3.823
1.86004	-3.658		1.82562	-0.354		1.82278	0.676		1.81607	1.923		1.82681	0.524		1.22849	-3.514		1.26314	3.823
1.86338	-3.646		1.82895	-0.355		1.82612	0.675		1.8194	1.925		1.83014	0.525		1.23183	-3.514		1.2656	3.78
1.86671	-3.645		1.83228	-0.35		1.82945	0.677		1.82274	1.919		1.83348	0.525		1.23516	-3.486		1.2681	3.73
1.87004	-3.642		1.83562	-0.355		1.83278	0.674		1.82607	1.917		1.83681	0.528		1.23849	-3.462		1.2706	3.694
1.87338	-3.645		1.83895	-0.348		1.83612	0.669		1.82941	1.904		1.84014	0.532		1.24183	-3.429		1.2731	3.655
1.87671	-3.64		1.84228	-0.357		1.83945	0.667		1.83274	1.905		1.84348	0.532		1.24516	-3.405		1.2756	3.616
1.88001	-3.648		1.84562	-0.362		1.84277	0.669		1.83607	1.896		1.84681	0.532		1.24849	-3.38		1.27811	3.581
1.88334	-3.638		1.84903	-0.362		1.8461	0.669		1.83941	1.891		1.85014	0.533		1.25183	-3.354		1.28061	3.581
1.88668	-3.638		1.85228	-0.363		1.84943	0.673		1.84446	1.898		1.85348	0.532		1.25516	-3.334		1.28311	3.548
1.89001	-3.643		1.85562	-0.371		1.85277	0.682		1.84612	1.894		1.85681	0.532		1.25849	-3.334		1.28561	3.526
1.89334	-3.629		1.85895	-0.374		1.8561	0.693		1.84946	1.894		1.86014	0.538		1.26183	-3.307		1.28811	3.487
1.89668	-3.639		1.86228	-0.381		1.85943	0.707		1.85279	1.899		1.86348	0.543		1.26516	-3.285		1.29061	3.455
1.90001	-3.643		1.86562	-0.376		1.86277	0.714		1.85612	1.906		1.86681	0.543		1.26849	-3.262		1.29311	3.424
1.90333	-3.658		1.86895	-0.37		1.8661	0.724		1.85946	1.901		1.87014	0.542		1.27183	-3.248		1.29561	3.4
1.90666	-3.651		1.87228	-0.379		1.86943	0.727		1.86279	1.898		1.87348	0.538		1.27516	-3.226		1.29811	3.373
1.90999	-3.669		1.87562	-0.379		1.87275	0.727		1.86612	1.9		1.87681	0.54		1.2785	-3.207		1.30061	3.373
1.91333	-3.669		1.87895	-0.379		1.87613	0.732		1.86946	1.9		1.88025	0.544		1.28183	-3.193		1.30311	3.36
1.91666	-3.664		1.88228	-0.379		1.87947	0.734		1.87279	1.895		1.88348	0.54		1.28516	-3.193		1.30561	3.343
1.91999	-3.664		1.88562	-0.382		1.8828	0.722		1.87612	1.896		1.88681	0.544		1.2885	-3.185		1.30811	3.337
1.92333	-3.657		1.88895	-0.379		1.88608	0.711		1.87946	1.886		1.89015	0.54		1.29183	-3.159		1.31061	3.322
1.92666	-3.652		1.89228	-0.377		1.88942	0.712		1.88279	1.888		1.89348	0.54		1.29516	-3.14		1.31311	3.315
1.92999	-3.657		1.89562	-0.385		1.89275	0.711		1.88612	1.877		1.89681	0.54		1.2985	-3.117		1.31561	3.292
1.93333	-3.659		1.89895	-0.382		1.89609	0.704		1.88946	1.87		1.90015	0.542		1.30183	-3.095		1.31811	3.279
1.93666	-3.647		1.90228	-0.382		1.89942	0.704		1.89279	1.865		1.90348	0.532		1.30516	-3.074		1.32061	3.279
1.94	-3.647		1.90562	-0.374		1.90275	0.708		1.89612	1.865		1.90681	0.534		1.3085	-3.058		1.32311	3.267
1.94333	-3.624		1.90895	-0.369		1.90609	0.703		1.89941	1.863		1.91015	0.528		1.31183	-3.058		1.32561	3.257
1.94666	-3.626		1.91228	-0.36		1.90942	0.702		1.90274	1.86		1.91356	0.522		1.31516	-3.039		1.32811	3.249
1.95001	-3.621		1.91578	-0.358		1.91275	0.706		1.90607	1.861		1.91681	0.515		1.3185	-3.017		1.33066	3.241
1.95365	-3.613		1.91895	-0.359		1.91614	0.708		1.91107	1.86		1.92015	0.515		1.32183	-3.002		1.33316	3.231
1.95666	-3.607		1.92228	-0.354		1.91947	0.708		1.91454	1.857		1.92348	0.517		1.32516	-2.987		1.33566	3.221
1.96001	-3.608		1.92562	-0.348		1.9228	0.716		1.91607	1.857		1.92681	0.519		1.32851	-2.962		1.33816	3.217
1.96335	-3.611		1.92895	-0.348		1.92609	0.716		1.91941	1.87		1.93015	0.519		1.33185	-2.941		1.34066	3.2
1.96668	-3.611		1.93228	-0.356		1.92942	0.711		1.92274	1.87		1.93348	0.516		1.33518	-2.938		1.34316	3.2
1.97001	-3.615		1.93562	-0.356		1.93275	0.714		1.92607	1.869		1.93682	0.523		1.3385	-2.938		1.34566	3.194
1.97335	-3.612		1.93895	-0.35		1.93609	0.704		1.92941	1.874		1.94015	0.523		1.34183	-2.914		1.34816	3.201
1.97668	-3.607		1.94228	-0.342		1.93942	0.697		1.93279	1.874		1.94348	0.528		1.34517	-2.905		1.35066	3.206
1.98001	-3.6		1.94562	-0.342		1.94275	0.689		1.93612	1.867		1.94682	0.528		1.3485	-2.891		1.35316	3.208
1.98335	-3.599		1.95062	-0.331		1.94609	0.694		1.93946	1.864		1.95015	0.533		1.35183	-2.869		1.35566	3.214
1.98668	-3.587		1.95228	-0.335		1.94942	0.69		1.94279	1.87		1.95348	0.529		1.35487	-2.837		1.35816	3.21
1.99001	-3.603		1.95562	-0.335		1.95276	0.69		1.94621	1.871		1.95682	0.533		1.35973	-2.704		1.36066	3.204
1.99335	-3.603		1.95895	-0.335		1.95609	0.684		1.94946	1.871		1.96015	0.544		1.36093	-2.704		1.36316	3.204
1.99668	-3.605		1.96228	-0.337		1.95942	0.683		1.95279	1.872		1.96348	0.545		1.3614	-2.645		1.36566	3.21
2.00001	-3.605		1.96562	-0.33		1.96276	0.682		1.95612	1.878		1.96681	0.554		1.36207	-2.645		1.36816	3.221
2.00335	-3.608		1.96888	-0.325		1.96609	0.676		1.95946	1.877		1.97015	0.557		1.36313	-2.645		1.37066	3.218
2.00668	-3.61		1.97222	-0.331		1.96942	0.673		1.96279	1.874		1.97348	0.557		1.36433	-2.579		1.37316	3.216
2.01001	-3.6		1.97555	-0.33		1.97276	0.665		1.96612	1.87		1.97681	0.551		1.366	-2.517		1.37561	3.219
2.01335	-3.599		1.97888	-0.331		1.97609	0.681		1.96946	1.863		1.98015	0.551		1.36767	-2.453		1.37811	3.223
2.01666	-3.589		1.98222	-0.343		1.97942	0.681		1.97279	1.867		1.98348	0.542		1.36933	-2.383		1.38061	3.231
2.02	-3.589		1.98555	-0.343		1.98276	0.683		1.97612	1.867		1.98681	0.544		1.371	-2.325		1.38311	3.231
2.02333	-3.584		1.98888	-0.335		1.98609	0.68		1.97946	1.871		1.99015	0.55		1.37267	-2.264		1.38561	3.227
2.02666	-3.58		1.99222	-0.338		1.98942	0.683		1.98279	1.88		1.99348	0.545		1.37433	-2.264		1.38811	3.224
2.03	-3.584		1.99555	-0.333		1.99276	0.688		1.98612	1.888		1.99681	0.547		1.376	-2.201		1.39061	3.233
2.03333	-3.588		1.9989	-0.328		1.99609	0.685		1.98946	1.898		2.00015	0.547		1.37767	-2.142		1.39311	3.229
2.03666	-3.58		2.00223	-0.335		1.99942	0.688		1.99279	1.892		2.00348	0.55		1.37933	-2.082		1.39561	3.23
2.04	-3.571		2.00557	-0.328		2.00276	0.688		1.99612	1.886		2.00682	0.553		1.381	-2.024		1.39811	3.23
2.04333	-3.583		2.0089	-0.328		2.00609	0.688		1.99946	1.885		2.01015	0.553		1.38267	-1.963		1.40061	3.232
2.04666	-3.583		2.01224	-0.329		2.00946	0.692		2.00279	1.885		2.01348	0.55		1.38433	-1.909		1.40311	3.232
2.05001	-3.592		2.01557	-0.333		2.01279	0.692		2.00612	1.874		2.01682	0.55		1.386	-1.85		1.40561	3.227
2.05335	-3.608		2.0189	-0.336		2.01613	0.687		2.00946	1.868		2.02015	0.556		1.3877	-1.85		1.40811	3.227
2.05668	-3.613		2.02224	-0.333		2.01946	0.686		2.01279	1.863		2.02348	0.561		1.38937	-1.8		1.41061	3.234
2.06001	-3.61		2.02557	-0.335		2.02279	0.68		2.01613	1.857		2.02682	0.561		1.39103	-1.759		1.41311	3.247
2.06335	-3.605		2.0289	-0.336		2.02613	0.685		2.01946	1.857		2.03015	0.552		1.3927	-1.713		1.41562	3.255
2.06668	-3.606		2.03224	-0.332		2.02946	0.683		2.02279	1.861		2.03348	0.552		1.39437	-1.661		1.41812	3.255
2.07001	-3.604		2.03557	-0.332		2.03279	0.683		2.02608	1.861		2.03682	0.552		1.39603	-1.617		1.42062	3.261
2.07335	-3.604		2.0389	-0.335		2.03613	0.677		2.02941	1.862		2.04015	0.556		1.3977	-1.573		1.42312	3.261
2.07668	-3.609		2.04224	-0.335		2.03946	0.675		2.03274	1.862		2.04348	0.551		1.39937	-1.536		1.42562	3.255
2.08001	-3.602		2.04557	-0.345		2.04279	0.68		2.03608	1.868		2.04682	0.557		1.40103	-1.536		1.42812	3.258
2.08335	-3.602		2.0489	-0.342		2.04613	0.684		2.03941	1.868		2.05015	0.564		1.4027	-1.498		1.43062	3.259
2.08668	-3.598		2.05224	-0.353		2.04946	0.679		2.04274	1.873		2.05348	0.564		1.40437	-1.47		1.43312	3.258
2.09001	-3.601		2.05557	-0.349		2.05279	0.679		2.04608	1.877		2.05682	0.57		1.40687	-1.442		1.43562	3.259
2.09335	-3.599		2.0589	-0.344		2.05613	0.677		2.04941	1.892		2.06015	0.57		1.4077	-1.41		1.43812	3.261
2.09668	-3.599		2.06224	-0.344		2.05946	0.677		2.05274	1.891		2.06348	0.572		1.40937	-1.373		1.44062	3.269
2.10001	-3.599		2.06557	-0.339		2.06279	0.668		2.05608	1.897		2.06682	0.569		1.41104	-1.342		1.44312	3.269
2.10335	-3.597		2.0689	-0.347		2.06613	0.661		2.05941	1.897		2.07015	0.58		1.4127	-1.314		1.44562	3.273
2.10668	-3.604		2.07224	-0.349		2.06946	0.66		2.06274	1.89		2.07348	0.577		1.41437	-1.314		1.44812	3.272
2.11001	-3.607		2.07557	-0.346		2.07276	0.664		2.06608	1.889		2.07682	0.572		1.41604	-1.285		1.45062	3.271
2.11335	-3.619		2.0789	-0.351		2.07609	0.662		2.06941	1.889		2.08015	0.572		1.4177	-1.261		1.45311	3.271
2.11668	-3.611		2.0839	-0.352		2.07943	0.66		2.07274	1.894		2.08348	0.57		1.41934	-1.235		1.45561	3.27
2.12001	-3.61		2.08557	-0.352		2.08276	0.656		2.07608	1.895		2.08682	0.574		1.421	-1.215		1.45811	3.27
2.12335	-3.605		2.0889	-0.352		2.08609	0.658		2.07941	1.89		2.09015	0.571		1.42269	-1.191		1.46061	3.281
2.12668	-3.605		2.09224	-0.359		2.08943	0.658		2.08281	1.893		2.09348	0.565		1.42434	-1.172		1.46311	3.281
2.13001	-3.601		2.09557	-0.354		2.09276	0.657		2.08615	1.893		2.09682	0.561		1.426	-1.151		1.46561	3.266
2.13335	-3.588		2.0989	-0.35		2.09609	0.658		2.08948	1.893		2.10015	0.571		1.42767	-1.151		1.46811	3.266
2.13668	-3.579		2.10224	-0.356		2.09943	0.654		2.09281	1.9		2.10348	0.57		1.42934	-1.131		1.47061	3.275
2.14001	-3.583		2.10557	-0.355		2.10276	0.657		2.09615	1.91		2.10682	0.565		1.431	-1.105		1.47311	3.267
2.14333	-3.576		2.1089	-0.361		2.1061	0.643		2.09941	1.913		2.11015	0.565		1.43267	-1.084		1.47561	3.266
2.14667	-3.573		2.11224	-0.361		2.10943	0.64		2.10275	1.92		2.11348	0.569		1.43434	-1.071		1.47816	3.274
2.15	-3.566		2.11724	-0.367		2.11276	0.625		2.10608	1.919		2.11682	0.576		1.436	-1.056		1.48066	3.276
2.15333	-3.566		2.1189	-0.367		2.1161	0.625		2.10941	1.921		2.12015	0.564		1.43766	-1.032		1.48316	3.276
2.15667	-3.568		2.12224	-0.364		2.11943	0.618		2.11291	1.921		2.12348	0.564		1.43936	-1.014		1.48566	3.284
2.16	-3.574		2.12557	-0.368		2.12283	0.609		2.11608	1.915		2.12682	0.569		1.44099	-1.014		1.48811	3.277
2.16333	-3.574		2.1289	-0.358		2.12616	0.605		2.11941	1.92		2.13015	0.577		1.44266	-0.994		1.49061	3.277
2.16667	-3.558		2.13224	-0.351		2.1295	0.595		2.12275	1.923		2.13348	0.577		1.44434	-0.975		1.49311	3.28
2.17	-3.565		2.13557	-0.356		2.13283	0.577		2.12606	1.923		2.13682	0.585		1.446	-0.963		1.49561	3.279
2.17333	-3.57		2.13889	-0.358		2.13616	0.566		2.1294	1.932		2.14015	0.585		1.44767	-0.955		1.49811	3.289
2.17667	-3.559		2.14222	-0.358		2.1395	0.552		2.13273	1.937		2.14348	0.597		1.44934	-0.942		1.50061	3.286
2.18	-3.559		2.14555	-0.357		2.14283	0.552		2.13606	1.929		2.14682	0.605		1.451	-0.936		1.50311	3.286
2.18333	-3.539		2.15055	-0.364		2.14616	0.553		2.1394	1.929		2.15015	0.609		1.45267	-0.923		1.50561	3.295
2.18667	-3.539		2.15222	-0.364		2.1495	0.545		2.14273	1.924		2.15348	0.614		1.45434	-0.923		1.5081	3.3
2.19	-3.546		2.15555	-0.366		2.15283	0.532		2.14606	1.922		2.15682	0.603		1.45609	-0.914		1.5106	3.299
2.19333	-3.539		2.15889	-0.365		2.15616	0.526		2.1494	1.915		2.16015	0.603		1.45767	-0.914		1.51315	3.296
2.1967	-3.543		2.16222	-0.373		2.1595	0.523		2.15273	1.908		2.16348	0.588		1.45934	-0.901		1.51565	3.292
2.20003	-3.536		2.16556	-0.374		2.16283	0.509		2.15607	1.905		2.16682	0.588		1.461	-0.895		1.51815	3.299
2.20337	-3.55		2.16889	-0.374		2.16616	0.502		2.1594	1.917		2.17015	0.585		1.46267	-0.882		1.52065	3.299
2.2067	-3.563		2.17226	-0.369		2.1695	0.502		2.16273	1.917		2.17348	0.6		1.46434	-0.882		1.52315	3.293
2.21003	-3.563		2.17559	-0.369		2.17283	0.486		2.16607	1.917		2.17682	0.601		1.466	-0.866		1.52565	3.296
2.21337	-3.564		2.17892	-0.367		2.1761	0.486		2.1694	1.913		2.18015	0.609		1.46767	-0.866		1.52815	3.298
2.21667	-3.574		2.18392	-0.357		2.17943	0.466		2.17278	1.914		2.18348	0.604		1.46933	-0.856		1.53065	3.299
2.22	-3.578		2.18559	-0.35		2.18276	0.452		2.17612	1.906		2.18682	0.604		1.471	-0.854		1.53315	3.288
2.22334	-3.58		2.18892	-0.348		2.1861	0.439		2.17962	1.903		2.19015	0.608		1.47266	-0.845		1.53565	3.291
2.22667	-3.593		2.19222	-0.348		2.18943	0.43		2.18278	1.899		2.19348	0.609		1.47433	-0.835		1.53815	3.285
2.23	-3.589		2.19556	-0.348		2.19276	0.417		2.18612	1.894		2.19682	0.62		1.476	-0.824		1.54065	3.281
2.23334	-3.589		2.19889	-0.344		2.1961	0.417		2.18945	1.897		2.20015	0.613		1.47766	-0.814		1.54315	3.281
2.23667	-3.589		2.20222	-0.344		2.19943	0.401		2.19278	1.897		2.20348	0.614		1.47933	-0.808		1.54565	3.281
2.24	-3.582		2.20556	-0.344		2.20277	0.388		2.19612	1.91		2.20682	0.617		1.481	-0.808		1.54815	3.277
2.24334	-3.575		2.20889	-0.345		2.2061	0.365		2.19945	1.909		2.21015	0.623		1.48266	-0.794		1.55065	3.269
2.24667	-3.565		2.21222	-0.345		2.20945	0.357		2.20278	1.913		2.21348	0.605		1.4844	-0.796		1.5531	3.274
2.25	-3.56		2.21722	-0.345		2.21278	0.336		2.20612	1.918		2.21682	0.605		1.48603	-0.785		1.5556	3.275
2.25334	-3.566		2.21889	-0.341		2.21612	0.326		2.20945	1.925		2.22015	0.596		1.4877	-0.784		1.5581	3.28
2.25667	-3.559		2.22222	-0.34		2.21943	0.315		2.21278	1.926		2.22349	0.591		1.48936	-0.781		1.5606	3.28
2.26	-3.56		2.22556	-0.34		2.22277	0.315		2.21612	1.928		2.22682	0.585		1.49103	-0.78		1.5631	3.28
2.26334	-3.56		2.22889	-0.348		2.2261	0.312		2.21945	1.928		2.23015	0.592		1.49266	-0.779		1.5656	3.282
2.26667	-3.574		2.23223	-0.35		2.22943	0.306		2.22278	1.923		2.23349	0.594		1.49433	-0.779		1.5681	3.272
2.27	-3.573		2.23556	-0.34		2.23277	0.297		2.22612	1.923		2.23682	0.601		1.496	-0.777		1.5706	3.272
2.27334	-3.555		2.23889	-0.339		2.2361	0.29		2.22945	1.924		2.24015	0.603		1.49766	-0.782		1.5731	3.273
2.27667	-3.562		2.24223	-0.33		2.23943	0.284		2.23273	1.926		2.24349	0.606		1.49933	-0.778		1.5756	3.271
2.28001	-3.574		2.24561	-0.324		2.24277	0.273		2.23607	1.925		2.24682	0.606		1.501	-0.774		1.57811	3.269
2.28334	-3.575		2.24928	-0.33		2.2461	0.267		2.2394	1.919		2.25015	0.614		1.50266	-0.778		1.58061	3.269
2.28667	-3.574		2.25228	-0.33		2.24943	0.267		2.24273	1.926		2.25349	0.61		1.50433	-0.774		1.58311	3.267
2.29004	-3.574		2.25561	-0.331		2.25277	0.258		2.24607	1.929		2.25684	0.599		1.506	-0.764		1.58561	3.267
2.29337	-3.584		2.25894	-0.331		2.2561	0.245		2.2494	1.929		2.26017	0.604		1.50766	-0.764		1.58811	3.265
2.29671	-3.584		2.26228	-0.337		2.25943	0.24		2.25274	1.933		2.2635	0.611		1.50934	-0.755		1.59061	3.269
2.30004	-3.582		2.26561	-0.338		2.26277	0.238		2.25607	1.927		2.26684	0.609		1.51101	-0.747		1.59311	3.27
2.30337	-3.588		2.26894	-0.334		2.2661	0.223		2.2594	1.929		2.27017	0.609		1.51267	-0.742		1.59561	3.269
2.30671	-3.584		2.27228	-0.336		2.26944	0.214		2.26274	1.937		2.2735	0.609		1.51434	-0.745		1.59811	3.27
2.31004	-3.588		2.27561	-0.341		2.27277	0.216		2.26607	1.938		2.27684	0.611		1.51601	-0.748		1.60061	3.278
2.31337	-3.586		2.27889	-0.341		2.2761	0.22		2.2694	1.936		2.28017	0.613		1.51767	-0.74		1.60311	3.283
2.31671	-3.589		2.28266	-0.343		2.27944	0.22		2.27274	1.936		2.2835	0.603		1.51934	-0.728		1.60561	3.283
2.32004	-3.589		2.28556	-0.347		2.28277	0.208		2.27607	1.934		2.28684	0.593		1.52101	-0.728		1.60811	3.28
2.32337	-3.583		2.28889	-0.345		2.2861	0.208		2.2794	1.932		2.29017	0.585		1.52267	-0.738		1.61061	3.284
2.32671	-3.577		2.29223	-0.349		2.28944	0.208		2.28274	1.942		2.2935	0.585		1.52434	-0.737		1.61311	3.283
2.33004	-3.582		2.29556	-0.34		2.29277	0.213		2.28607	1.945		2.29684	0.585		1.52601	-0.738		1.61561	3.28
2.33337	-3.58		2.29889	-0.34		2.2961	0.215		2.2894	1.953		2.30017	0.578		1.52767	-0.738		1.61811	3.285
2.33671	-3.577		2.30223	-0.336		2.29944	0.207		2.29274	1.953		2.30349	0.584		1.52934	-0.742		1.62061	3.285
2.34004	-3.578		2.30556	-0.336		2.30277	0.207		2.29607	1.953		2.30682	0.572		1.53101	-0.745		1.62311	3.285
2.34337	-3.578		2.3089	-0.336		2.3061	0.205		2.2994	1.952		2.31015	0.563		1.53267	-0.747		1.62561	3.285
2.34671	-3.55		2.31223	-0.331		2.30944	0.203		2.30274	1.946		2.31354	0.562		1.53434	-0.747		1.62811	3.282
2.35001	-3.55		2.31723	-0.332		2.31277	0.199		2.30607	1.94		2.31682	0.554		1.53601	-0.747		1.63061	3.275
2.35334	-3.56		2.3189	-0.338		2.3161	0.206		2.3094	1.939		2.32016	0.566		1.53766	-0.738		1.63311	3.273
2.35667	-3.564		2.32223	-0.335		2.31944	0.209		2.31447	1.937		2.32349	0.566		1.53933	-0.734		1.63561	3.277
2.36001	-3.554		2.32555	-0.337		2.32277	0.211		2.31614	1.937		2.32682	0.566		1.541	-0.733		1.63811	3.278
2.36334	-3.549		2.32888	-0.337		2.3261	0.216		2.31947	1.937		2.33016	0.564		1.54267	-0.743		1.64061	3.265
2.36667	-3.551		2.33221	-0.338		2.32944	0.216		2.32281	1.937		2.33349	0.571		1.54433	-0.737		1.64311	3.265
2.37001	-3.551		2.33555	-0.338		2.33277	0.207		2.32614	1.937		2.33682	0.572		1.546	-0.743		1.64561	3.267
2.37334	-3.547		2.33888	-0.336		2.3361	0.212		2.32947	1.925		2.34016	0.574		1.54767	-0.743		1.64817	3.268
2.37667	-3.545		2.34221	-0.339		2.33944	0.214		2.33281	1.926		2.34349	0.574		1.54933	-0.741		1.6506	3.28
2.38002	-3.556		2.34555	-0.335		2.34284	0.21		2.33614	1.923		2.34682	0.582		1.551	-0.741		1.6531	3.286
2.38336	-3.564		2.35055	-0.336		2.34617	0.209		2.33947	1.915		2.35016	0.582		1.55267	-0.741		1.6556	3.288
2.38669	-3.568		2.35225	-0.336		2.3495	0.211		2.34281	1.917		2.35349	0.591		1.55439	-0.739		1.6581	3.29
2.39002	-3.573		2.35558	-0.333		2.35284	0.214		2.34614	1.93		2.35682	0.593		1.55602	-0.746		1.6606	3.28
2.39336	-3.571		2.35891	-0.333		2.35617	0.214		2.34947	1.93		2.36016	0.587		1.55768	-0.747		1.6631	3.282
2.39669	-3.571		2.36221	-0.327		2.3595	0.211		2.35281	1.924		2.36349	0.585		1.55935	-0.749		1.6656	3.282
2.40001	-3.567		2.36555	-0.325		2.36284	0.211		2.35614	1.925		2.36683	0.585		1.56102	-0.749		1.6681	3.283
2.40334	-3.567		2.36888	-0.314		2.36617	0.216		2.35947	1.92		2.37016	0.579		1.56268	-0.746		1.6706	3.29
2.40667	-3.558		2.37222	-0.322		2.3695	0.218		2.36281	1.923		2.37349	0.581		1.56435	-0.758		1.67321	3.29
2.41001	-3.558		2.37555	-0.32		2.37284	0.219		2.36607	1.924		2.37683	0.581		1.56602	-0.749		1.6756	3.29
2.41334	-3.556		2.37888	-0.314		2.37617	0.22		2.36941	1.923		2.38016	0.581		1.56768	-0.752		1.6781	3.28
2.41668	-3.559		2.38388	-0.308		2.3795	0.22		2.37274	1.929		2.38349	0.581		1.56935	-0.744		1.6806	3.28
2.42001	-3.561		2.38555	-0.308		2.38284	0.22		2.37607	1.929		2.38683	0.581		1.57102	-0.755		1.6831	3.293
2.42334	-3.561		2.38888	-0.311		2.38617	0.209		2.37941	1.93		2.39023	0.582		1.57268	-0.758		1.6856	3.293
2.42668	-3.55		2.39222	-0.306		2.38951	0.203		2.38274	1.932		2.39356	0.583		1.57435	-0.76		1.6881	3.306
2.43001	-3.546		2.39555	-0.306		2.39284	0.206		2.38607	1.928		2.39689	0.578		1.57602	-0.76		1.6906	3.306
2.43334	-3.544		2.39888	-0.306		2.39617	0.197		2.38941	1.936		2.40023	0.575		1.57768	-0.765		1.6931	3.311
2.43668	-3.545		2.40222	-0.311		2.39951	0.202		2.39274	1.94		2.40356	0.575		1.57935	-0.766		1.6956	3.307
2.44001	-3.544		2.40555	-0.314		2.40284	0.198		2.39607	1.937		2.40689	0.579		1.58102	-0.766		1.69816	3.31
2.44334	-3.547		2.40888	-0.314		2.40617	0.198		2.39942	1.944		2.41023	0.577		1.58268	-0.775		1.7006	3.303
2.44668	-3.54		2.41222	-0.314		2.40951	0.198		2.40276	1.944		2.41356	0.575		1.58435	-0.788		1.7031	3.312
2.45001	-3.549		2.41722	-0.3		2.41284	0.194		2.40609	1.963		2.41689	0.584		1.58602	-0.787		1.7056	3.312
2.45334	-3.549		2.41889	-0.3		2.41617	0.192		2.40942	1.963		2.42023	0.589		1.58768	-0.788		1.7081	3.309
2.45668	-3.545		2.42222	-0.297		2.41951	0.19		2.41276	1.976		2.42356	0.584		1.58935	-0.788		1.7106	3.311
2.46001	-3.524		2.42555	-0.295		2.42284	0.183		2.41609	1.977		2.42689	0.588		1.59102	-0.781		1.7131	3.314
2.46334	-3.534		2.42889	-0.283		2.42617	0.181		2.41942	1.976		2.43023	0.588		1.59268	-0.776		1.7156	3.319
2.46668	-3.526		2.43222	-0.283		2.42951	0.183		2.42276	1.982		2.43356	0.592		1.59435	-0.773		1.7181	3.326
2.47001	-3.528		2.43555	-0.302		2.43284	0.182		2.42609	1.99		2.43689	0.592		1.59602	-0.764		1.7206	3.325
2.47334	-3.533		2.43889	-0.302		2.43611	0.182		2.42942	1.99		2.44023	0.586		1.59768	-0.759		1.72313	3.326
2.47668	-3.533		2.44222	-0.302		2.43944	0.187		2.43276	2		2.44356	0.591		1.59935	-0.754		1.7256	3.326
2.48001	-3.526		2.44562	-0.302		2.44277	0.187		2.43609	2		2.44689	0.591		1.601	-0.756		1.7281	3.329
2.48334	-3.528		2.44904	-0.299		2.44611	0.192		2.43942	1.999		2.45016	0.586		1.60267	-0.756		1.7306	3.329
2.48668	-3.518		2.45229	-0.3		2.44942	0.186		2.44276	2		2.45349	0.578		1.60433	-0.76		1.7331	3.326
2.49001	-3.511		2.45562	-0.292		2.45276	0.189		2.44609	2.005		2.45683	0.578		1.606	-0.752		1.7356	3.334
2.49334	-3.514		2.45895	-0.285		2.45609	0.197		2.44942	2.006		2.46016	0.572		1.60767	-0.749		1.7381	3.337
2.49668	-3.508		2.46229	-0.295		2.45942	0.206		2.45276	2.005		2.46349	0.577		1.60933	-0.741		1.7406	3.337
2.50001	-3.506		2.46562	-0.295		2.46276	0.207		2.45609	2.01		2.46683	0.571		1.611	-0.743		1.7431	3.337
2.50334	-3.506		2.46895	-0.293		2.46609	0.207		2.45943	2.004		2.47016	0.576		1.61267	-0.744		1.7456	3.345
2.50668	-3.512		2.47229	-0.304		2.46942	0.214		2.46276	2.004		2.4735	0.581		1.61433	-0.746		1.7482	3.345
2.51001	-3.502		2.47562	-0.311		2.47276	0.222		2.46609	2.001		2.47683	0.597		1.616	-0.746		1.7506	3.35
2.51334	-3.508		2.47895	-0.309		2.47609	0.214		2.46943	2.003		2.48016	0.599		1.61767	-0.739		1.7531	3.358
2.51668	-3.5		2.48237	-0.295		2.47943	0.226		2.47276	2		2.48351	0.599		1.61933	-0.739		1.7556	3.361
2.52001	-3.492		2.48562	-0.293		2.48276	0.229		2.47609	1.999		2.48685	0.603		1.621	-0.738		1.75811	3.361
2.52334	-3.483		2.48895	-0.288		2.48609	0.226		2.47943	1.992		2.49018	0.6		1.62276	-0.745		1.76061	3.361
2.52668	-3.475		2.49229	-0.288		2.48943	0.226		2.48276	1.981		2.49351	0.601		1.62433	-0.739		1.76311	3.364
2.53001	-3.475		2.49562	-0.289		2.49276	0.227		2.48609	1.981		2.49685	0.602		1.626	-0.744		1.76561	3.364
2.53334	-3.475		2.49895	-0.297		2.49609	0.227		2.48941	1.975		2.50018	0.605		1.62768	-0.748		1.76811	3.366
2.53668	-3.482		2.50229	-0.302		2.49943	0.221		2.49274	1.971		2.50351	0.607		1.62934	-0.748		1.77061	3.37
2.54001	-3.486		2.50562	-0.307		2.50276	0.215		2.49608	1.971		2.50685	0.608		1.63101	-0.742		1.77311	3.373
2.54334	-3.477		2.50889	-0.304		2.50609	0.218		2.49941	1.98		2.51018	0.608		1.63268	-0.741		1.77561	3.372
2.54668	-3.487		2.51222	-0.302		2.50943	0.214		2.50274	1.964		2.51351	0.591		1.63434	-0.75		1.77811	3.365
2.55168	-3.489		2.51555	-0.311		2.51276	0.215		2.50608	1.951		2.51685	0.589		1.63601	-0.75		1.78061	3.375
2.55501	-3.482		2.51889	-0.311		2.51609	0.211		2.50941	1.954		2.52018	0.582		1.63767	-0.752		1.78311	3.378
2.55668	-3.47		2.52222	-0.306		2.51943	0.211		2.51274	1.953		2.52351	0.586		1.63943	-0.751		1.78561	3.378
2.56001	-3.47		2.52556	-0.307		2.52276	0.212		2.51608	1.953		2.52685	0.584		1.641	-0.75		1.78811	3.38
2.56334	-3.47		2.52889	-0.314		2.52609	0.209		2.51941	1.954		2.53018	0.577		1.64267	-0.75		1.79061	3.378
2.56668	-3.472		2.53222	-0.318		2.52943	0.212		2.52274	1.954		2.53351	0.574		1.64434	-0.748		1.79311	3.378
2.57001	-3.475		2.53556	-0.316		2.53276	0.21		2.52608	1.959		2.53685	0.574		1.646	-0.755		1.79561	3.372
2.57334	-3.474		2.53889	-0.324		2.53609	0.206		2.52941	1.957		2.54018	0.58		1.64767	-0.756		1.79811	3.367
2.57668	-3.481		2.54222	-0.325		2.53943	0.21		2.53275	1.962		2.54351	0.582		1.64934	-0.751		1.80061	3.36
2.58001	-3.471		2.54556	-0.325		2.54276	0.211		2.53608	1.962		2.54685	0.581		1.651	-0.762		1.8031	3.373
2.58334	-3.471		2.54889	-0.326		2.5461	0.211		2.53941	1.961		2.55018	0.578		1.65267	-0.766		1.8056	3.373
2.58668	-3.471		2.55222	-0.326		2.54943	0.211		2.54275	1.961		2.55351	0.583		1.65434	-0.77		1.8081	3.401
2.59001	-3.479		2.55556	-0.317		2.55276	0.211		2.54608	1.948		2.55685	0.582		1.656	-0.77		1.8106	3.461
2.59334	-3.482		2.55889	-0.325		2.5561	0.212		2.54941	1.948		2.56018	0.574		1.65767	-0.767		1.8131	3.533
2.59668	-3.491		2.56222	-0.328		2.55943	0.211		2.55275	1.951		2.56351	0.574		1.65934	-0.764		1.8156	3.609
2.60001	-3.498		2.56556	-0.327		2.56276	0.212		2.55611	1.95		2.56685	0.575		1.661	-0.768		1.8181	3.685
2.60334	-3.495		2.56889	-0.327		2.5661	0.213		2.55945	1.96		2.57018	0.567		1.66267	-0.759		1.8206	3.755
2.60668	-3.493		2.57222	-0.328		2.56943	0.214		2.56278	1.96		2.57351	0.577		1.66434	-0.759		1.8231	3.755
2.61001	-3.497		2.57556	-0.326		2.57276	0.214		2.56611	1.947		2.57685	0.583		1.666	-0.748		1.8256	3.814
2.61334	-3.497		2.57889	-0.32		2.5761	0.211		2.56945	1.947		2.58018	0.579		1.66767	-0.742		1.82814	3.875
2.61666	-3.498		2.58222	-0.309		2.57943	0.213		2.57278	1.951		2.58351	0.578		1.66934	-0.742		1.83064	3.935
2.62001	-3.501		2.58556	-0.306		2.5828	0.214		2.57611	1.949		2.58685	0.578		1.671	-0.743		1.83314	3.987
2.62333	-3.515		2.58889	-0.309		2.58613	0.215		2.57945	1.951		2.59018	0.586		1.67267	-0.745		1.83564	4.038
2.62666	-3.523		2.59222	-0.3		2.58946	0.211		2.58278	1.95		2.59351	0.586		1.67435	-0.747		1.83814	4.083
2.62999	-3.52		2.59556	-0.3		2.5928	0.214		2.58611	1.948		2.59685	0.593		1.67602	-0.752		1.8406	4.122
2.63333	-3.522		2.59889	-0.288		2.59613	0.216		2.58945	1.956		2.60018	0.593		1.67769	-0.749		1.8431	4.164
2.63666	-3.515		2.60222	-0.284		2.59946	0.216		2.59278	1.959		2.60351	0.588		1.67935	-0.756		1.8456	4.199
2.64	-3.515		2.60556	-0.283		2.6028	0.207		2.59611	1.959		2.60685	0.587		1.68102	-0.765		1.8481	4.199
2.64333	-3.515		2.60889	-0.276		2.60613	0.201		2.59945	1.963		2.61018	0.59		1.68269	-0.765		1.8506	4.248
2.64666	-3.508		2.61223	-0.268		2.60946	0.194		2.60278	1.965		2.61351	0.593		1.68435	-0.771		1.8531	4.281
2.65	-3.503		2.61574	-0.263		2.6128	0.193		2.60611	1.964		2.61685	0.596		1.68602	-0.769		1.8556	4.318
2.65333	-3.492		2.61889	-0.269		2.61613	0.198		2.60945	1.967		2.62018	0.596		1.68769	-0.771		1.8581	4.345
2.65666	-3.491		2.62223	-0.269		2.61946	0.197		2.61278	1.963		2.62351	0.591		1.6894	-0.771		1.8606	4.376
2.66	-3.487		2.62556	-0.264		2.6228	0.199		2.61611	1.963		2.62685	0.592		1.69102	-0.771		1.8631	4.376
2.66333	-3.497		2.62889	-0.264		2.62613	0.199		2.61945	1.963		2.63018	0.589		1.69269	-0.766		1.8656	4.388
2.66668	-3.491		2.63223	-0.266		2.62946	0.195		2.62278	1.957		2.63351	0.592		1.69435	-0.758		1.8681	4.388
2.67	-3.491		2.63556	-0.269		2.6328	0.195		2.62611	1.958		2.63685	0.592		1.69602	-0.758		1.8706	4.381
2.67336	-3.488		2.63889	-0.268		2.63613	0.2		2.62945	1.951		2.64018	0.589		1.69769	-0.754		1.8731	4.369
2.6767	-3.483		2.64228	-0.27		2.63943	0.203		2.63278	1.948		2.64352	0.585		1.69935	-0.754		1.8756	4.352
2.68003	-3.473		2.64561	-0.275		2.64277	0.196		2.63611	1.942		2.64685	0.585		1.70102	-0.752		1.8781	4.343
2.68336	-3.477		2.65061	-0.283		2.64627	0.204		2.63945	1.948		2.65018	0.58		1.70267	-0.745		1.8806	4.329
2.6867	-3.471		2.65394	-0.273		2.64943	0.215		2.64278	1.951		2.65352	0.58		1.70434	-0.744		1.8831	4.329
2.69003	-3.474		2.65556	-0.273		2.65277	0.215		2.64611	1.953		2.65685	0.593		1.7061	-0.748		1.8856	4.307
2.69336	-3.474		2.65889	-0.264		2.6561	0.217		2.64945	1.953		2.66018	0.595		1.70767	-0.753		1.8881	4.292
2.6967	-3.469		2.66223	-0.262		2.65943	0.215		2.65278	1.959		2.66352	0.594		1.70934	-0.753		1.8906	4.257
2.70003	-3.464		2.66556	-0.266		2.66277	0.212		2.65611	1.954		2.66685	0.59		1.71101	-0.753		1.8931	4.224
2.70336	-3.476		2.66889	-0.269		2.6661	0.214		2.65945	1.954		2.67018	0.592		1.71267	-0.757		1.8956	4.202
2.7067	-3.486		2.67223	-0.27		2.66943	0.221		2.66278	1.952		2.67352	0.592		1.71434	-0.756		1.89817	4.163
2.71003	-3.486		2.67556	-0.273		2.67278	0.227		2.66611	1.962		2.67685	0.594		1.71601	-0.751		1.9006	4.132
2.71336	-3.484		2.6789	-0.279		2.67612	0.231		2.66945	1.962		2.68018	0.589		1.71767	-0.745		1.9031	4.095
2.7167	-3.481		2.68241	-0.279		2.67945	0.231		2.67278	1.96		2.68352	0.587		1.71935	-0.739		1.9056	4.095
2.72003	-3.476		2.68556	-0.27		2.68278	0.241		2.67612	1.96		2.68685	0.594		1.72101	-0.735		1.9081	4.059
2.72336	-3.476		2.6889	-0.273		2.68612	0.244		2.67945	1.962		2.69018	0.587		1.72268	-0.735		1.9106	4.022
2.7267	-3.475		2.69223	-0.27		2.68945	0.244		2.68278	1.97		2.69352	0.586		1.72435	-0.737		1.9131	3.989
2.73003	-3.465		2.69556	-0.26		2.69277	0.252		2.68611	1.974		2.69685	0.591		1.72601	-0.736		1.9156	3.955
2.73336	-3.46		2.6989	-0.263		2.6961	0.259		2.68945	1.976		2.70018	0.591		1.72767	-0.729		1.9181	3.916
2.7367	-3.458		2.70223	-0.269		2.69943	0.265		2.69278	1.973		2.70352	0.584		1.72934	-0.73		1.9206	3.886
2.74003	-3.457		2.70556	-0.262		2.70277	0.267		2.69612	1.977		2.70685	0.591		1.73101	-0.73		1.92322	3.844
2.74336	-3.456		2.7089	-0.262		2.7061	0.267		2.69945	1.977		2.71018	0.591		1.73267	-0.733		1.9256	3.818
2.7467	-3.456		2.71223	-0.264		2.70944	0.275		2.70278	1.976		2.71352	0.587		1.73433	-0.738		1.92815	3.818
2.75003	-3.459		2.71573	-0.276		2.71294	0.274		2.70612	1.982		2.71685	0.592		1.736	-0.738		1.93065	3.796
2.75336	-3.458		2.7189	-0.276		2.7161	0.276		2.70945	1.99		2.72018	0.589		1.73766	-0.741		1.93315	3.765
2.7567	-3.453		2.72223	-0.275		2.71944	0.279		2.71278	1.991		2.72352	0.587		1.73933	-0.745		1.93565	3.723
2.76003	-3.458		2.72556	-0.273		2.72284	0.286		2.71612	1.996		2.72685	0.587		1.741	-0.755		1.93815	3.689
2.76336	-3.453		2.7289	-0.26		2.72617	0.29		2.71945	2.002		2.73018	0.584		1.74267	-0.765		1.94065	3.657
2.7667	-3.452		2.73223	-0.26		2.7295	0.297		2.72278	2.004		2.73352	0.579		1.74435	-0.759		1.94315	3.629
2.77003	-3.454		2.73556	-0.257		2.73284	0.297		2.72612	1.995		2.73683	0.577		1.74602	-0.752		1.94565	3.604
2.77336	-3.454		2.7389	-0.257		2.73617	0.295		2.72945	1.995		2.74017	0.566		1.74768	-0.752		1.94815	3.604
2.7767	-3.456		2.74223	-0.25		2.7395	0.297		2.73278	1.998		2.7435	0.56		1.74935	-0.752		1.95065	3.57
2.78003	-3.46		2.74556	-0.257		2.74284	0.298		2.73612	1.987		2.74683	0.559		1.75102	-0.761		1.95315	3.554
2.78336	-3.474		2.7489	-0.254		2.74617	0.285		2.73945	1.988		2.75017	0.563		1.75268	-0.763		1.95565	3.536
2.7867	-3.468		2.75225	-0.249		2.7495	0.293		2.74278	1.984		2.7535	0.563		1.75435	-0.757		1.95815	3.512
2.79003	-3.472		2.75556	-0.249		2.75284	0.287		2.74612	1.983		2.75683	0.559		1.75602	-0.76		1.96065	3.488
2.79336	-3.462		2.7589	-0.254		2.75617	0.279		2.74945	1.98		2.76017	0.551		1.75768	-0.76		1.96315	3.488
2.7967	-3.452		2.76223	-0.254		2.7595	0.279		2.75278	1.98		2.76348	0.546		1.75935	-0.765		1.96565	3.423
2.80003	-3.452		2.76556	-0.252		2.76284	0.273		2.75612	1.984		2.76682	0.55		1.76102	-0.767		1.96815	3.423
2.80336	-3.447		2.7689	-0.258		2.76617	0.282		2.75945	1.979		2.77019	0.554		1.76268	-0.764		1.97065	3.395
2.8067	-3.459		2.77223	-0.269		2.7695	0.28		2.76278	1.985		2.77352	0.546		1.76435	-0.764		1.97315	3.373
2.81003	-3.452		2.77557	-0.27		2.77284	0.288		2.76612	1.989		2.77685	0.542		1.76602	-0.759		1.97565	3.354
2.81336	-3.445		2.77893	-0.27		2.7761	0.288		2.76945	1.989		2.78024	0.542		1.76768	-0.764		1.97815	3.329
2.8167	-3.445		2.78227	-0.273		2.77944	0.282		2.77278	1.976		2.78349	0.546		1.76935	-0.761		1.98065	3.298
2.82003	-3.453		2.7856	-0.266		2.78277	0.283		2.77612	1.978		2.78682	0.55		1.771	-0.759		1.98315	3.298
2.82336	-3.465		2.78893	-0.266		2.7861	0.283		2.77945	1.978		2.79015	0.552		1.77267	-0.755		1.98565	3.26
2.8267	-3.465		2.79227	-0.259		2.78944	0.303		2.78278	1.982		2.79349	0.551		1.77433	-0.76		1.98815	3.26
2.83003	-3.47		2.7956	-0.259		2.79277	0.303		2.78612	1.982		2.79682	0.55		1.776	-0.753		1.99065	3.256
2.83336	-3.483		2.79893	-0.259		2.7961	0.31		2.78945	1.976		2.80015	0.548		1.77767	-0.753		1.99315	3.238
2.8367	-3.481		2.80227	-0.257		2.79944	0.306		2.79278	1.97		2.80349	0.541		1.77933	-0.753		1.99565	3.229
2.84003	-3.488		2.8056	-0.254		2.80277	0.305		2.79612	1.959		2.80682	0.541		1.781	-0.739		1.9981	3.209
2.84336	-3.489		2.80893	-0.247		2.80611	0.307		2.79945	1.961		2.81015	0.535		1.78267	-0.731		2.0006	3.194
2.8467	-3.493		2.81227	-0.247		2.80944	0.301		2.80278	1.961		2.81349	0.54		1.78433	-0.729		2.0031	3.185
2.85003	-3.483		2.8156	-0.231		2.81277	0.301		2.80612	1.959		2.81682	0.539		1.78602	-0.735		2.0056	3.172
2.85336	-3.483		2.81893	-0.231		2.81611	0.3		2.80945	1.962		2.82015	0.547		1.78768	-0.732		2.00809	3.172
2.8567	-3.475		2.82227	-0.225		2.81944	0.311		2.81278	1.962		2.82349	0.549		1.78935	-0.731		2.01059	3.161
2.86003	-3.471		2.8256	-0.228		2.82277	0.323		2.81612	1.959		2.82682	0.551		1.79102	-0.731		2.01309	3.167
2.86336	-3.471		2.82893	-0.236		2.82611	0.322		2.81945	1.965		2.83015	0.551		1.79268	-0.733		2.01559	3.158
2.8667	-3.473		2.83227	-0.242		2.82944	0.315		2.82278	1.967		2.83349	0.551		1.79435	-0.73		2.01809	3.159
2.87003	-3.468		2.8356	-0.237		2.83277	0.309		2.82612	1.984		2.83682	0.548		1.79602	-0.733		2.02059	3.151
2.87336	-3.474		2.83893	-0.235		2.83611	0.306		2.82945	1.989		2.84015	0.537		1.79768	-0.743		2.02309	3.137
2.8767	-3.467		2.84227	-0.235		2.83944	0.306		2.83278	1.989		2.84349	0.537		1.79935	-0.745		2.02559	3.126
2.88003	-3.467		2.8456	-0.23		2.84277	0.3		2.83612	1.984		2.84689	0.534		1.80102	-0.742		2.02809	3.126
2.88336	-3.463		2.84902	-0.223		2.84611	0.289		2.83942	1.984		2.85016	0.527		1.80268	-0.74		2.03059	3.123
2.8867	-3.464		2.85227	-0.224		2.84944	0.284		2.84275	1.981		2.85349	0.514		1.80435	-0.74		2.03309	3.121
2.89003	-3.467		2.8556	-0.219		2.85277	0.285		2.84608	1.969		2.85682	0.513		1.80602	-0.74		2.03559	3.124
2.89336	-3.461		2.85893	-0.213		2.85611	0.282		2.84942	1.959		2.86016	0.513		1.80768	-0.738		2.03809	3.124
2.8967	-3.466		2.86227	-0.202		2.85944	0.28		2.85275	1.965		2.86349	0.517		1.80935	-0.746		2.04059	3.123
2.90003	-3.459		2.8656	-0.198		2.86277	0.277		2.85609	1.963		2.86684	0.519		1.81102	-0.756		2.04309	3.128
2.90336	-3.463		2.86893	-0.198		2.86611	0.272		2.85942	1.969		2.87016	0.533		1.81268	-0.761		2.04559	3.13
2.9067	-3.463		2.87223	-0.199		2.86944	0.272		2.86275	1.963		2.87349	0.536		1.81435	-0.766		2.04809	3.13
2.91003	-3.46		2.87557	-0.199		2.87277	0.268		2.86609	1.963		2.87682	0.539		1.81602	-0.77		2.05059	3.126
2.91336	-3.462		2.8789	-0.205		2.87611	0.27		2.86942	1.956		2.88021	0.53		1.81768	-0.77		2.05309	3.138
2.9167	-3.457		2.8824	-0.203		2.87944	0.264		2.87282	1.953		2.88349	0.529		1.81935	-0.766		2.05559	3.135
2.92003	-3.463		2.88557	-0.198		2.88277	0.281		2.87615	1.964		2.88682	0.529		1.82102	-0.77		2.05809	3.134
2.92336	-3.446		2.8889	-0.191		2.88611	0.288		2.87949	1.969		2.89016	0.532		1.82268	-0.766		2.06059	3.132
2.9267	-3.444		2.89222	-0.19		2.88944	0.299		2.88282	1.972		2.89349	0.542		1.82435	-0.771		2.06309	3.129
2.93003	-3.443		2.89555	-0.19		2.89277	0.307		2.88615	1.978		2.89682	0.543		1.82602	-0.775		2.06559	3.136
2.93336	-3.443		2.89889	-0.194		2.89611	0.307		2.88949	1.978		2.90016	0.543		1.82768	-0.78		2.06809	3.136
2.9367	-3.456		2.90222	-0.195		2.89944	0.314		2.89282	1.978		2.90349	0.541		1.82935	-0.787		2.07059	3.142
2.94003	-3.453		2.90555	-0.197		2.90277	0.314		2.89615	1.975		2.90683	0.542		1.83102	-0.787		2.07309	3.151
2.94336	-3.448		2.90889	-0.189		2.90611	0.314		2.89949	1.966		2.91016	0.545		1.83267	-0.785		2.07559	3.156
2.9467	-3.45		2.91222	-0.197		2.90944	0.312		2.90282	1.965		2.91349	0.545		1.83433	-0.776		2.07809	3.176
2.95003	-3.435		2.91574	-0.191		2.91294	0.317		2.90615	1.966		2.91683	0.553		1.836	-0.781		2.08059	3.183
2.95336	-3.422		2.91889	-0.191		2.91611	0.324		2.90949	1.962		2.92016	0.552		1.83767	-0.785		2.08309	3.182
2.95666	-3.417		2.92222	-0.196		2.91944	0.325		2.91282	1.962		2.92349	0.548		1.83933	-0.787		2.08559	3.182
2.96	-3.417		2.92559	-0.194		2.92278	0.325		2.91615	1.961		2.92683	0.546		1.841	-0.794		2.08809	3.191
2.96333	-3.422		2.92892	-0.191		2.92611	0.319		2.91942	1.961		2.93016	0.55		1.84267	-0.792		2.09059	3.181
2.96666	-3.425		2.93225	-0.192		2.92944	0.316		2.92275	1.959		2.93349	0.541		1.84433	-0.792		2.09309	3.181
2.97	-3.422		2.93559	-0.182		2.93278	0.322		2.92609	1.958		2.93683	0.545		1.846	-0.799		2.09559	3.18
2.97333	-3.422		2.93892	-0.176		2.93611	0.327		2.92942	1.963		2.94016	0.545		1.84767	-0.795		2.09809	3.186
2.97667	-3.421		2.94225	-0.185		2.93944	0.324		2.93275	1.958		2.94349	0.551		1.84934	-0.802		2.10059	3.18
2.98	-3.425		2.94555	-0.191		2.94278	0.328		2.93609	1.962		2.94683	0.557		1.851	-0.801		2.10309	3.188
2.98333	-3.419		2.94889	-0.187		2.94614	0.331		2.93942	1.973		2.95016	0.554		1.85267	-0.807		2.10559	3.198
2.98667	-3.422		2.95224	-0.187		2.94944	0.331		2.94275	1.973		2.95349	0.558		1.85434	-0.813		2.10809	3.198
2.99007	-3.422		2.95555	-0.189		2.95278	0.335		2.94609	1.973		2.95683	0.561		1.856	-0.816		2.11059	3.196
2.9934	-3.42		2.95889	-0.181		2.95611	0.329		2.94942	1.977		2.96016	0.568		1.85767	-0.816		2.11309	3.2
2.99673	-3.418		2.96222	-0.177		2.95944	0.332		2.95276	1.969		2.96349	0.564		1.85934	-0.816		2.11559	3.205
3.00007	-3.416		2.96556	-0.175		2.96283	0.332		2.95607	1.97		2.96683	0.563		1.861	-0.807		2.11809	3.216
3.0034	-3.416		2.96889	-0.171		2.96616	0.325		2.95941	1.968		2.97016	0.563		1.86267	-0.813		2.12059	3.209
3.00673	-3.417		2.97222	-0.177		2.96949	0.326		2.96274	1.967		2.97349	0.567		1.86434	-0.817		2.12309	3.211
3.01007	-3.419		2.97556	-0.177		2.97283	0.335		2.96607	1.967		2.97683	0.558		1.866	-0.823		2.12559	3.212
3.0134	-3.426		2.97889	-0.177		2.97616	0.335		2.96941	1.974		2.98016	0.558		1.86767	-0.822		2.12809	3.223
3.01673	-3.426		2.98222	-0.189		2.97949	0.332		2.97274	1.988		2.98349	0.55		1.86934	-0.818		2.13059	3.223
3.02007	-3.422		2.98556	-0.193		2.98283	0.332		2.97607	1.984		2.98683	0.541		1.871	-0.818		2.13309	3.229
3.0234	-3.43		2.98889	-0.203		2.98616	0.331		2.97941	1.981		2.99016	0.542		1.87267	-0.809		2.13559	3.242
3.02673	-3.43		2.99222	-0.203		2.98949	0.338		2.98274	1.972		2.99349	0.552		1.87434	-0.815		2.13809	3.239
3.03007	-3.42		2.99556	-0.201		2.99283	0.345		2.98607	1.966		2.99683	0.552		1.876	-0.812		2.14059	3.248
3.0334	-3.41		2.99889	-0.201		2.99616	0.348		2.98941	1.979		3.00016	0.544		1.87767	-0.823		2.14309	3.251
3.03667	-3.411		3.00222	-0.21		2.99949	0.345		2.99274	1.979		3.00349	0.552		1.87934	-0.823		2.14559	3.26
3.04	-3.406		3.00556	-0.21		3.00283	0.345		2.99607	1.971		3.00683	0.557		1.881	-0.818		2.14828	3.26
3.04333	-3.406		3.00889	-0.217		3.00616	0.355		2.99941	1.982		3.01016	0.564		1.88267	-0.818		2.15059	3.26
3.04667	-3.4		3.01222	-0.225		3.0095	0.358		3.00274	1.982		3.01368	0.573		1.88434	-0.818		2.15309	3.257
3.05	-3.403		3.01556	-0.217		3.01283	0.365		3.00613	1.981		3.01683	0.573		1.886	-0.815		2.15559	3.262
3.05333	-3.41		3.01894	-0.228		3.01616	0.37		3.00946	1.984		3.02016	0.58		1.88767	-0.814		2.15809	3.259
3.05667	-3.399		3.02228	-0.219		3.0195	0.365		3.01279	1.985		3.0235	0.58		1.88934	-0.819		2.16059	3.263
3.06	-3.4		3.02561	-0.208		3.02283	0.359		3.01613	1.982		3.02683	0.576		1.891	-0.812		2.16309	3.258
3.06333	-3.411		3.02894	-0.203		3.02616	0.357		3.01946	1.982		3.03021	0.565		1.89267	-0.806		2.16559	3.265
3.06667	-3.416		3.03228	-0.203		3.0295	0.357		3.02279	1.979		3.03355	0.558		1.89434	-0.801		2.16809	3.269
3.07	-3.416		3.03561	-0.201		3.03283	0.362		3.02613	1.979		3.03688	0.561		1.896	-0.805		2.17059	3.269
3.07333	-3.421		3.03894	-0.203		3.03616	0.371		3.02946	1.97		3.04021	0.555		1.89767	-0.805		2.17309	3.271
3.07667	-3.424		3.04228	-0.202		3.0395	0.371		3.03279	1.97		3.04355	0.551		1.89934	-0.804		2.17559	3.273
3.08	-3.436		3.04561	-0.203		3.04283	0.372		3.03613	1.969		3.04696	0.546		1.901	-0.805		2.17809	3.276
3.08334	-3.441		3.04919	-0.199		3.04616	0.371		3.03946	1.96		3.05021	0.546		1.90267	-0.799		2.18059	3.279
3.08667	-3.445		3.05228	-0.199		3.0495	0.365		3.04279	1.95		3.05355	0.545		1.90434	-0.787		2.18309	3.281
3.09	-3.432		3.05561	-0.199		3.05283	0.368		3.04613	1.946		3.05688	0.54		1.906	-0.78		2.18559	3.281
3.09334	-3.438		3.05894	-0.199		3.05616	0.368		3.04946	1.951		3.06021	0.541		1.90767	-0.767		2.18809	3.276
3.09667	-3.438		3.06228	-0.2		3.0595	0.379		3.05279	1.951		3.06355	0.54		1.90934	-0.767		2.19059	3.277
3.1	-3.445		3.06561	-0.201		3.06283	0.371		3.05613	1.954		3.06688	0.532		1.911	-0.767		2.19309	3.277
3.10334	-3.439		3.06894	-0.2		3.06616	0.379		3.05946	1.951		3.07021	0.534		1.91267	-0.771		2.19559	3.271
3.10667	-3.429		3.07228	-0.205		3.0695	0.385		3.06279	1.953		3.07355	0.539		1.91434	-0.763		2.19809	3.278
3.11005	-3.428		3.07556	-0.207		3.07283	0.395		3.06608	1.965		3.07688	0.539		1.916	-0.765		2.20059	3.279
3.11339	-3.427		3.07889	-0.203		3.07616	0.397		3.06941	1.966		3.08021	0.538		1.91767	-0.757		2.20309	3.282
3.11672	-3.421		3.08389	-0.202		3.0795	0.396		3.07274	1.969		3.08355	0.542		1.91934	-0.757		2.20559	3.282
3.12005	-3.407		3.08556	-0.202		3.08283	0.396		3.07608	1.969		3.08688	0.542		1.921	-0.757		2.20809	3.287
3.12339	-3.407		3.08889	-0.195		3.08616	0.386		3.07941	1.969		3.09021	0.537		1.92267	-0.764		2.21059	3.287
3.12672	-3.405		3.09223	-0.189		3.0895	0.388		3.08274	1.972		3.09355	0.539		1.92434	-0.764		2.21309	3.29
3.13005	-3.402		3.09556	-0.19		3.09283	0.385		3.08608	1.974		3.09683	0.536		1.926	-0.772		2.21559	3.291
3.13339	-3.399		3.09889	-0.185		3.09616	0.385		3.08941	1.979		3.10016	0.535		1.92767	-0.773		2.21809	3.287
3.13672	-3.397		3.10223	-0.176		3.0995	0.385		3.09274	1.981		3.1035	0.535		1.92934	-0.762		2.22059	3.281
3.14005	-3.39		3.10556	-0.176		3.10283	0.399		3.09608	1.979		3.10683	0.541		1.931	-0.771		2.22309	3.283
3.14339	-3.389		3.10894	-0.172		3.10616	0.394		3.09948	1.981		3.11016	0.539		1.93267	-0.771		2.22559	3.29
3.14672	-3.38		3.11228	-0.172		3.1095	0.4		3.10281	1.981		3.11355	0.543		1.93434	-0.769		2.22809	3.293
3.15005	-3.38		3.11586	-0.161		3.11291	0.4		3.10615	1.987		3.11683	0.54		1.936	-0.773		2.23059	3.293
3.15339	-3.376		3.11894	-0.161		3.11616	0.405		3.10948	1.991		3.12016	0.533		1.93767	-0.773		2.23309	3.306
3.15672	-3.376		3.12228	-0.149		3.1195	0.417		3.11281	1.989		3.1235	0.539		1.93934	-0.771		2.23559	3.315
3.16005	-3.365		3.12556	-0.149		3.12283	0.419		3.11615	1.99		3.12683	0.539		1.941	-0.777		2.23809	3.317
3.16339	-3.357		3.1289	-0.154		3.12616	0.426		3.11948	1.985		3.13017	0.539		1.94267	-0.787		2.24059	3.314
3.16672	-3.352		3.13223	-0.15		3.1295	0.424		3.12281	1.995		3.1335	0.542		1.94434	-0.793		2.24309	3.297
3.17005	-3.363		3.13556	-0.151		3.13283	0.427		3.12615	2.001		3.13683	0.548		1.946	-0.797		2.24559	3.295
3.17339	-3.369		3.1389	-0.151		3.13616	0.427		3.12948	2.004		3.14017	0.558		1.94767	-0.797		2.24809	3.302
3.17672	-3.369		3.14223	-0.151		3.1395	0.427		3.13281	2.004		3.1435	0.547		1.94934	-0.801		2.25059	3.302
3.18005	-3.362		3.14556	-0.152		3.14283	0.421		3.13615	2.006		3.147	0.547		1.951	-0.8		2.25309	3.311
3.18334	-3.368		3.1489	-0.153		3.14625	0.419		3.13948	2		3.15017	0.548		1.95267	-0.8		2.25559	3.313
3.18672	-3.367		3.15223	-0.14		3.1495	0.418		3.14281	1.999		3.1535	0.55		1.95434	-0.794		2.25809	3.324
3.19	-3.36		3.15556	-0.14		3.15283	0.415		3.14615	1.991		3.15683	0.55		1.956	-0.793		2.26059	3.325
3.19334	-3.367		3.15896	-0.143		3.15616	0.423		3.14948	1.984		3.16017	0.567		1.95767	-0.789		2.26309	3.327
3.19667	-3.366		3.1623	-0.151		3.1595	0.432		3.15281	1.982		3.1635	0.567		1.95934	-0.79		2.26559	3.33
3.2	-3.369		3.16563	-0.151		3.16283	0.432		3.15615	1.979		3.16683	0.57		1.961	-0.791		2.26809	3.336
3.20334	-3.369		3.16896	-0.151		3.16616	0.429		3.15948	1.979		3.17017	0.57		1.96267	-0.783		2.27059	3.336
3.20667	-3.363		3.1723	-0.159		3.1695	0.419		3.16281	1.975		3.1735	0.562		1.96433	-0.786		2.27309	3.337
3.21	-3.359		3.17563	-0.166		3.17283	0.43		3.16615	1.966		3.17683	0.556		1.966	-0.786		2.27559	3.343
3.21334	-3.351		3.17896	-0.17		3.17616	0.427		3.16948	1.966		3.18017	0.556		1.96767	-0.778		2.27809	3.349
3.21669	-3.343		3.18263	-0.174		3.1795	0.422		3.17281	1.965		3.1835	0.556		1.96933	-0.781		2.28059	3.351
3.22002	-3.343		3.18563	-0.177		3.18283	0.422		3.17615	1.959		3.18683	0.55		1.971	-0.777		2.28311	3.346
3.22336	-3.345		3.18896	-0.186		3.18616	0.411		3.17948	1.967		3.19017	0.55		1.97267	-0.774		2.28561	3.346
3.22669	-3.347		3.1923	-0.186		3.1895	0.413		3.18281	1.967		3.1935	0.555		1.97433	-0.777		2.28811	3.352
3.23002	-3.347		3.19563	-0.186		3.19283	0.413		3.18615	1.971		3.19683	0.56		1.976	-0.783		2.29061	3.36
3.23336	-3.35		3.19896	-0.182		3.19616	0.41		3.18948	1.971		3.20017	0.564		1.97767	-0.788		2.29311	3.355
3.23669	-3.337		3.2023	-0.181		3.1995	0.401		3.19281	1.969		3.2035	0.563		1.97933	-0.788		2.29686	3.344
3.24002	-3.333		3.20563	-0.179		3.20283	0.397		3.19615	1.973		3.20683	0.559		1.981	-0.797		2.29936	3.344
3.24336	-3.334		3.20896	-0.174		3.20616	0.4		3.19948	1.976		3.21017	0.559		1.98267	-0.795		2.30061	3.342
3.24669	-3.332		3.21223	-0.169		3.2095	0.399		3.20281	1.979		3.21367	0.554		1.98433	-0.794		2.30311	3.334
3.25002	-3.329		3.21556	-0.165		3.21291	0.4		3.20615	1.976		3.21683	0.556		1.986	-0.792		2.30561	3.339
3.25336	-3.324		3.2189	-0.165		3.21616	0.4		3.20948	1.97		3.22017	0.547		1.98767	-0.791		2.30811	3.335
3.25669	-3.324		3.22223	-0.172		3.2195	0.398		3.21281	1.97		3.2235	0.551		1.98933	-0.792		2.31061	3.335
3.26002	-3.314		3.22556	-0.17		3.22283	0.401		3.21615	1.964		3.22683	0.553		1.991	-0.784		2.31311	3.342
3.26336	-3.305		3.2289	-0.174		3.22616	0.399		3.21948	1.962		3.23017	0.551		1.99267	-0.784		2.31561	3.342
3.26669	-3.309		3.23223	-0.187		3.2295	0.399		3.22281	1.952		3.2335	0.551		1.99433	-0.776		2.31809	3.335
3.27002	-3.308		3.23557	-0.182		3.23283	0.396		3.22615	1.951		3.23683	0.551		1.996	-0.77		2.32184	3.336
3.27336	-3.311		3.2389	-0.181		3.23617	0.395		3.22948	1.955		3.24017	0.543		1.99767	-0.778		2.32434	3.343
3.27669	-3.298		3.24223	-0.183		3.2395	0.396		3.23281	1.953		3.2435	0.547		1.99933	-0.776		2.32559	3.337
3.28002	-3.306		3.24557	-0.183		3.24283	0.394		3.23615	1.953		3.247	0.545		2.001	-0.785		2.32809	3.338
3.28336	-3.306		3.2489	-0.18		3.24617	0.394		3.23948	1.939		3.25017	0.547		2.00267	-0.795		2.33059	3.338
3.28669	-3.303		3.25223	-0.18		3.24945	0.401		3.24281	1.939		3.2535	0.556		2.00433	-0.8		2.33309	3.337
3.29002	-3.3		3.25557	-0.182		3.25277	0.398		3.24615	1.948		3.25683	0.566		2.006	-0.8		2.33559	3.334
3.29336	-3.296		3.2589	-0.177		3.2561	0.406		3.24948	1.953		3.26017	0.57		2.00767	-0.804		2.33809	3.336
3.29669	-3.287		3.26223	-0.175		3.25943	0.407		3.25281	1.955		3.2635	0.57		2.00933	-0.809		2.34059	3.332
3.30002	-3.309		3.26557	-0.172		3.26277	0.4		3.25615	1.953		3.26683	0.577		2.011	-0.814		2.34309	3.337
3.30336	-3.324		3.2689	-0.172		3.2661	0.407		3.25948	1.966		3.27017	0.577		2.01267	-0.817		2.34559	3.342
3.30669	-3.327		3.27223	-0.168		3.26943	0.41		3.26281	1.966		3.2735	0.577		2.01433	-0.824		2.34809	3.339
3.31002	-3.327		3.27557	-0.163		3.27277	0.41		3.26615	1.96		3.27684	0.576		2.016	-0.819		2.35059	3.339
3.31336	-3.326		3.2789	-0.156		3.2761	0.409		3.26948	1.96		3.28024	0.581		2.01767	-0.814		2.35309	3.346
3.31669	-3.33		3.28248	-0.154		3.27943	0.413		3.27281	1.958		3.2835	0.584		2.01933	-0.814		2.35559	3.353
3.32002	-3.33		3.28557	-0.149		3.28283	0.415		3.27615	1.957		3.28684	0.586		2.021	-0.804		2.35809	3.358
3.32336	-3.348		3.2889	-0.159		3.28617	0.406		3.27948	1.964		3.29017	0.586		2.02267	-0.798		2.36059	3.36
3.32669	-3.344		3.29223	-0.164		3.2895	0.402		3.28281	1.956		3.2935	0.59		2.02434	-0.801		2.36309	3.357
3.33002	-3.337		3.29557	-0.164		3.29283	0.403		3.28615	1.954		3.29684	0.59		2.02601	-0.809		2.36559	3.356
3.33336	-3.342		3.2989	-0.164		3.29617	0.401		3.28948	1.954		3.30017	0.586		2.02767	-0.797		2.36809	3.358
3.33669	-3.342		3.30223	-0.164		3.2995	0.401		3.29281	1.956		3.3035	0.589		2.02934	-0.796		2.37059	3.358
3.34002	-3.337		3.30557	-0.164		3.30283	0.396		3.29615	1.956		3.30684	0.581		2.03101	-0.794		2.37309	3.354
3.34336	-3.331		3.3089	-0.159		3.30617	0.395		3.29948	1.959		3.31017	0.573		2.03267	-0.794		2.37559	3.348
3.34669	-3.337		3.31223	-0.15		3.3095	0.397		3.30281	1.958		3.31357	0.567		2.03434	-0.791		2.37809	3.355
3.35002	-3.331		3.31557	-0.161		3.31283	0.402		3.30615	1.963		3.31684	0.567		2.03601	-0.795		2.38059	3.358
3.35336	-3.329		3.3189	-0.146		3.31617	0.405		3.30948	1.971		3.32017	0.569		2.03767	-0.79		2.38314	3.359
3.35669	-3.324		3.32223	-0.146		3.3195	0.404		3.31281	1.973		3.3235	0.573		2.03934	-0.8		2.38564	3.361
3.36002	-3.337		3.32557	-0.146		3.32283	0.392		3.31615	1.965		3.32684	0.581		2.04101	-0.802		2.38814	3.363
3.36336	-3.316		3.3289	-0.132		3.32617	0.392		3.31948	1.963		3.33017	0.585		2.04267	-0.802		2.39064	3.363
3.36669	-3.316		3.33223	-0.138		3.32943	0.394		3.32282	1.963		3.33354	0.582		2.04434	-0.805		2.39314	3.36
3.37002	-3.311		3.33557	-0.132		3.33277	0.381		3.32615	1.96		3.33687	0.577		2.04601	-0.805		2.39564	3.36
3.37336	-3.31		3.3389	-0.128		3.3361	0.373		3.32948	1.959		3.34021	0.573		2.04766	-0.806		2.39826	3.353
3.37669	-3.306		3.34223	-0.135		3.33944	0.365		3.33282	1.959		3.34354	0.573		2.04933	-0.8		2.40064	3.35
3.38002	-3.304		3.34557	-0.131		3.34277	0.359		3.33615	1.951		3.34687	0.571		2.051	-0.8		2.40314	3.346
3.38336	-3.299		3.3489	-0.133		3.3461	0.365		3.33948	1.946		3.35021	0.569		2.05266	-0.8		2.40564	3.346
3.38669	-3.301		3.35223	-0.133		3.34944	0.364		3.34282	1.944		3.35354	0.564		2.05433	-0.809		2.40814	3.346
3.39002	-3.285		3.35557	-0.138		3.35277	0.364		3.34615	1.944		3.35687	0.56		2.05602	-0.812		2.41064	3.346
3.39336	-3.285		3.3589	-0.139		3.3561	0.372		3.34948	1.937		3.36021	0.567		2.05766	-0.814		2.41314	3.339
3.39669	-3.29		3.36224	-0.143		3.35944	0.372		3.35275	1.937		3.36354	0.564		2.05933	-0.814		2.41564	3.334
3.40002	-3.279		3.36557	-0.144		3.36277	0.389		3.35608	1.931		3.36687	0.573		2.061	-0.814		2.41814	3.338
3.40336	-3.281		3.3689	-0.143		3.3661	0.398		3.35942	1.937		3.37021	0.587		2.06266	-0.821		2.42064	3.337
3.40669	-3.277		3.37224	-0.152		3.36944	0.403		3.36275	1.943		3.37354	0.587		2.06433	-0.829		2.42314	3.333
3.41002	-3.274		3.37557	-0.162		3.37277	0.398		3.36608	1.94		3.37687	0.577		2.066	-0.828		2.42564	3.328
3.41336	-3.272		3.3789	-0.162		3.3761	0.399		3.36942	1.94		3.38037	0.574		2.06766	-0.816		2.42809	3.327
3.41669	-3.27		3.38224	-0.163		3.37944	0.399		3.37275	1.949		3.38354	0.574		2.06933	-0.821		2.43059	3.329
3.42002	-3.27		3.38557	-0.163		3.38277	0.398		3.37608	1.949		3.38687	0.574		2.071	-0.821		2.43309	3.329
3.42336	-3.277		3.3889	-0.163		3.3861	0.394		3.37942	1.956		3.39021	0.58		2.07266	-0.821		2.43559	3.334
3.42669	-3.28		3.39224	-0.158		3.38944	0.4		3.38275	1.957		3.39354	0.587		2.07433	-0.821		2.43809	3.347
3.43002	-3.283		3.39557	-0.157		3.39277	0.397		3.38615	1.963		3.39687	0.585		2.076	-0.825		2.44059	3.351
3.43336	-3.294		3.39897	-0.156		3.39611	0.394		3.38948	1.965		3.40021	0.585		2.07766	-0.821		2.44309	3.356
3.43669	-3.291		3.4023	-0.161		3.39944	0.397		3.39282	1.968		3.40354	0.573		2.07933	-0.818		2.44559	3.359
3.44002	-3.304		3.40564	-0.163		3.40277	0.397		3.39608	1.968		3.40687	0.567		2.081	-0.808		2.44809	3.363
3.44336	-3.297		3.40897	-0.163		3.40611	0.397		3.39942	1.96		3.41021	0.565		2.08266	-0.808		2.45059	3.376
3.44669	-3.297		3.4123	-0.166		3.40944	0.403		3.40275	1.964		3.41354	0.567		2.08433	-0.806		2.45311	3.376
3.45002	-3.289		3.4158	-0.165		3.41279	0.395		3.40608	1.959		3.41687	0.559		2.086	-0.806		2.45562	3.377
3.45336	-3.289		3.41897	-0.17		3.41612	0.404		3.40942	1.959		3.42021	0.559		2.08766	-0.806		2.45812	3.372
3.45669	-3.294		3.4223	-0.165		3.41946	0.412		3.41275	1.967		3.42354	0.563		2.08936	-0.8		2.46061	3.371
3.46002	-3.298		3.42564	-0.156		3.42279	0.42		3.41609	1.962		3.42687	0.562		2.09103	-0.803		2.46311	3.375
3.46336	-3.277		3.42897	-0.148		3.42612	0.427		3.41942	1.963		3.43021	0.562		2.0927	-0.81		2.46562	3.375
3.46669	-3.283		3.43231	-0.148		3.42946	0.439		3.42275	1.977		3.43354	0.562		2.09436	-0.809		2.46812	3.377
3.47001	-3.276		3.43564	-0.144		3.43279	0.439		3.42609	1.977		3.43687	0.562		2.09603	-0.807		2.47186	3.387
3.47334	-3.276		3.43897	-0.146		3.43612	0.449		3.42944	1.975		3.44021	0.565		2.0977	-0.809		2.47437	3.387
3.47667	-3.265		3.44231	-0.156		3.43946	0.447		3.43277	1.983		3.44354	0.567		2.09936	-0.809		2.47561	3.376
3.48001	-3.276		3.44564	-0.158		3.44279	0.459		3.4361	1.978		3.44704	0.565		2.10103	-0.816		2.47811	3.375
3.48334	-3.27		3.44914	-0.149		3.44612	0.454		3.43944	1.985		3.45021	0.566		2.1027	-0.813		2.48061	3.365
3.48672	-3.266		3.45231	-0.147		3.44946	0.454		3.44277	1.985		3.45354	0.566		2.10436	-0.812		2.48311	3.366
3.49001	-3.264		3.45564	-0.141		3.45279	0.453		3.4461	1.98		3.45687	0.564		2.10603	-0.818		2.48561	3.363
3.49334	-3.27		3.45897	-0.145		3.45612	0.444		3.44944	1.98		3.46021	0.568		2.1077	-0.819		2.48811	3.365
3.49667	-3.277		3.46231	-0.145		3.45946	0.444		3.45277	1.983		3.46354	0.567		2.10936	-0.817		2.49061	3.37
3.50001	-3.277		3.46564	-0.137		3.46279	0.436		3.4561	1.983		3.46687	0.56		2.11103	-0.816		2.49311	3.37
3.50336	-3.275		3.46897	-0.134		3.46612	0.437		3.45944	1.985		3.47021	0.56		2.1127	-0.816		2.49561	3.371
3.50669	-3.281		3.47231	-0.132		3.46946	0.435		3.46275	1.979		3.47354	0.572		2.11436	-0.82		2.49811	3.369
3.51002	-3.263		3.47564	-0.132		3.47279	0.432		3.46609	1.979		3.47687	0.574		2.11603	-0.826		2.50061	3.367
3.51334	-3.257		3.47897	-0.135		3.47611	0.433		3.46942	1.99		3.48021	0.574		2.1177	-0.823		2.50311	3.37
3.51667	-3.245		3.48247	-0.14		3.47944	0.425		3.47275	1.992		3.48354	0.567		2.11936	-0.824		2.50561	3.368
3.52001	-3.236		3.48564	-0.14		3.48277	0.429		3.47609	1.985		3.48687	0.563		2.121	-0.831		2.50811	3.376
3.52334	-3.245		3.48897	-0.148		3.48611	0.429		3.47947	1.977		3.49021	0.577		2.12266	-0.825		2.51061	3.386
3.52668	-3.245		3.49231	-0.151		3.48944	0.445		3.48275	1.977		3.49354	0.581		2.12433	-0.823		2.51311	3.386
3.53001	-3.244		3.49564	-0.154		3.49278	0.445		3.48609	1.977		3.49687	0.583		2.126	-0.823		2.51561	3.378
3.53334	-3.245		3.49897	-0.16		3.49611	0.449		3.48942	1.973		3.50021	0.579		2.12766	-0.828		2.51811	3.379
3.53668	-3.244		3.50231	-0.159		3.49944	0.447		3.49276	1.976		3.50354	0.579		2.12933	-0.829		2.52061	3.383
3.54001	-3.242		3.50564	-0.157		3.50278	0.442		3.49609	1.99		3.50687	0.579		2.131	-0.829		2.52311	3.377
3.54334	-3.245		3.50897	-0.162		3.50611	0.442		3.49942	1.995		3.51021	0.581		2.13266	-0.83		2.52561	3.378
3.54673	-3.242		3.51231	-0.166		3.50944	0.436		3.50276	2		3.51354	0.583		2.13433	-0.83		2.52811	3.383
3.55006	-3.247		3.51581	-0.166		3.51278	0.436		3.50609	1.996		3.51687	0.587		2.136	-0.817		2.53061	3.378
3.55339	-3.247		3.51897	-0.16		3.51611	0.434		3.50942	1.996		3.52021	0.591		2.13766	-0.818		2.53311	3.378
3.55673	-3.26		3.52231	-0.156		3.51944	0.43		3.51276	2.006		3.52354	0.585		2.13933	-0.818		2.53561	3.375
3.56006	-3.254		3.52564	-0.154		3.52278	0.43		3.51609	2.008		3.52687	0.577		2.141	-0.808		2.53811	3.369
3.56339	-3.248		3.52897	-0.153		3.52611	0.424		3.51944	2.009		3.53021	0.575		2.14266	-0.809		2.54061	3.368
3.56673	-3.251		3.53231	-0.146		3.52944	0.433		3.52276	2.014		3.53354	0.575		2.14433	-0.804		2.54311	3.361
3.57006	-3.247		3.53564	-0.147		3.53278	0.431		3.52616	2.009		3.53688	0.573		2.146	-0.795		2.54561	3.364
3.57339	-3.239		3.53897	-0.136		3.53611	0.431		3.52949	2.01		3.54021	0.578		2.14766	-0.789		2.54811	3.363
3.57673	-3.233		3.54231	-0.136		3.53944	0.427		3.53282	2.004		3.54354	0.573		2.14933	-0.784		2.55061	3.365
3.58001	-3.233		3.54564	-0.133		3.54278	0.426		3.53616	2.004		3.54688	0.568		2.151	-0.79		2.55311	3.365
3.58334	-3.237		3.54897	-0.126		3.54611	0.426		3.53949	2.007		3.55021	0.569		2.15266	-0.793		2.55561	3.368
3.58668	-3.235		3.55231	-0.117		3.54944	0.433		3.54282	2.012		3.55354	0.579		2.15433	-0.793		2.55811	3.379
3.59001	-3.242		3.55564	-0.113		3.55278	0.435		3.54616	2.013		3.55688	0.58		2.156	-0.805		2.56061	3.386
3.59333	-3.25		3.55897	-0.112		3.55611	0.45		3.54949	2.023		3.56021	0.584		2.15766	-0.806		2.56311	3.389
3.59666	-3.255		3.56231	-0.114		3.55944	0.449		3.55282	2.026		3.56354	0.584		2.15933	-0.806		2.56561	3.396
3.59999	-3.253		3.56564	-0.114		3.56278	0.446		3.55616	2.021		3.56688	0.589		2.161	-0.807		2.56811	3.4
3.60333	-3.253		3.56897	-0.114		3.56611	0.446		3.55949	2.024		3.57021	0.586		2.16266	-0.809		2.57061	3.399
3.60666	-3.253		3.57231	-0.111		3.56944	0.446		3.56282	2.024		3.57354	0.583		2.16433	-0.809		2.57311	3.399
3.60999	-3.258		3.57564	-0.115		3.57278	0.447		3.56616	2.024		3.57688	0.582		2.16599	-0.808		2.57561	3.391
3.61333	-3.265		3.57897	-0.105		3.57611	0.449		3.56949	2.021		3.58021	0.588		2.16766	-0.808		2.57811	3.389
3.61666	-3.267		3.58247	-0.105		3.57944	0.45		3.57282	2.013		3.58354	0.594		2.16933	-0.812		2.58061	3.386
3.62018	-3.261		3.58564	-0.118		3.58278	0.452		3.57616	2.014		3.58688	0.594		2.17099	-0.813		2.58311	3.391
3.62333	-3.265		3.58897	-0.131		3.58611	0.454		3.57949	2.011		3.59021	0.603		2.17266	-0.809		2.58561	3.393
3.62666	-3.255		3.59231	-0.126		3.58944	0.447		3.58283	2.015		3.59354	0.598		2.17433	-0.815		2.58811	3.393
3.63	-3.258		3.59564	-0.126		3.59278	0.447		3.58616	2.011		3.59688	0.597		2.17599	-0.811		2.59061	3.398
3.63333	-3.258		3.59897	-0.136		3.59611	0.44		3.58949	2.004		3.60021	0.59		2.17766	-0.816		2.59311	3.398
3.63666	-3.251		3.60231	-0.135		3.59944	0.432		3.59283	2.004		3.60351	0.584		2.17933	-0.814		2.59561	3.394
3.64	-3.25		3.60564	-0.136		3.60278	0.434		3.59616	2		3.60684	0.586		2.18099	-0.814		2.59811	3.394
3.64335	-3.25		3.60897	-0.135		3.60611	0.438		3.59949	1.993		3.61018	0.577		2.18266	-0.812		2.60061	3.395
3.64668	-3.244		3.61231	-0.132		3.60944	0.444		3.60283	1.991		3.61351	0.577		2.18433	-0.814		2.60311	3.396
3.65001	-3.249		3.61572	-0.134		3.61278	0.445		3.60616	1.988		3.61684	0.579		2.18599	-0.817		2.60561	3.394
3.65335	-3.251		3.61897	-0.125		3.61611	0.439		3.60949	1.996		3.62018	0.579		2.18766	-0.811		2.60811	3.395
3.65668	-3.261		3.62231	-0.125		3.61944	0.439		3.61276	2.002		3.62351	0.578		2.18933	-0.809		2.61061	3.402
3.66001	-3.261		3.62564	-0.129		3.62278	0.437		3.61609	2.002		3.62684	0.582		2.19099	-0.816		2.61311	3.402
3.66335	-3.261		3.62897	-0.124		3.62611	0.437		3.61943	2.005		3.63018	0.589		2.19266	-0.823		2.61561	3.406
3.66668	-3.254		3.63231	-0.122		3.62944	0.441		3.62276	2		3.63351	0.578		2.19433	-0.823		2.61811	3.413
3.67001	-3.255		3.63564	-0.116		3.63278	0.441		3.62609	1.999		3.63684	0.578		2.19599	-0.825		2.62061	3.421
3.67335	-3.262		3.63897	-0.125		3.63611	0.447		3.62943	1.998		3.64018	0.578		2.19766	-0.824		2.62436	3.423
3.67668	-3.262		3.64231	-0.124		3.63945	0.449		3.63276	1.992		3.64351	0.573		2.19933	-0.821		2.62561	3.418
3.68001	-3.265		3.64564	-0.124		3.64445	0.451		3.63609	2.006		3.64683	0.572		2.20099	-0.818		2.62811	3.419
3.68335	-3.266		3.64897	-0.131		3.64778	0.446		3.63943	2.006		3.65016	0.572		2.20266	-0.814		2.63061	3.421
3.68685	-3.266		3.65231	-0.131		3.64945	0.449		3.64276	2.006		3.6535	0.572		2.20433	-0.813		2.63311	3.421
3.69001	-3.276		3.65564	-0.126		3.65278	0.449		3.64613	2.008		3.65683	0.566		2.20599	-0.816		2.63561	3.427
3.69335	-3.275		3.65897	-0.129		3.65611	0.441		3.64946	2.011		3.66016	0.568		2.20766	-0.816		2.63811	3.424
3.69668	-3.283		3.66231	-0.12		3.65945	0.437		3.65279	2.009		3.6635	0.572		2.20933	-0.816		2.64061	3.413
3.70001	-3.287		3.66564	-0.118		3.66278	0.431		3.65613	2.011		3.66683	0.572		2.21099	-0.816		2.64309	3.413
3.70335	-3.288		3.66897	-0.119		3.66611	0.436		3.65946	2.013		3.67016	0.567		2.21266	-0.821		2.64559	3.418
3.70668	-3.288		3.67231	-0.119		3.66945	0.441		3.66279	2.016		3.6735	0.575		2.21433	-0.822		2.64809	3.407
3.71001	-3.279		3.67564	-0.119		3.67278	0.45		3.66613	2.019		3.67683	0.571		2.21599	-0.819		2.65059	3.411
3.71335	-3.279		3.67898	-0.124		3.67611	0.449		3.66946	2.03		3.68021	0.573		2.21766	-0.823		2.65309	3.411
3.71668	-3.288		3.68391	-0.13		3.67945	0.449		3.67279	2.03		3.68355	0.571		2.21932	-0.828		2.65559	3.411
3.72001	-3.293		3.68558	-0.125		3.68278	0.437		3.67613	2.037		3.68688	0.574		2.22099	-0.828		2.65809	3.419
3.72335	-3.288		3.68891	-0.126		3.68611	0.431		3.67946	2.032		3.69021	0.579		2.22266	-0.833		2.66059	3.427
3.72668	-3.286		3.69224	-0.119		3.68945	0.431		3.6828	2.035		3.69355	0.579		2.22432	-0.834		2.66309	3.424
3.73	-3.281		3.69556	-0.109		3.69278	0.434		3.68613	2.031		3.69688	0.581		2.22599	-0.841		2.66559	3.42
3.73333	-3.299		3.69889	-0.109		3.69611	0.434		3.68946	2.037		3.70021	0.591		2.22766	-0.842		2.66813	3.412
3.73666	-3.299		3.70223	-0.101		3.69945	0.443		3.6928	2.035		3.70355	0.588		2.22932	-0.845		2.67063	3.41
3.74	-3.3		3.70556	-0.104		3.70278	0.443		3.69613	2.038		3.70688	0.588		2.23099	-0.847		2.67313	3.41
3.74333	-3.3		3.70889	-0.102		3.70611	0.454		3.69946	2.038		3.71021	0.585		2.23266	-0.847		2.67559	3.408
3.74666	-3.308		3.71223	-0.0980002		3.70945	0.447		3.7028	2.033		3.71355	0.589		2.23432	-0.847		2.67809	3.414
3.75	-3.314		3.71588	-0.097		3.71278	0.442		3.70613	2.031		3.71688	0.579		2.23599	-0.838		2.68059	3.42
3.75333	-3.303		3.71893	-0.101		3.71611	0.442		3.70946	2.028		3.72021	0.579		2.23766	-0.84		2.68309	3.425
3.75667	-3.3		3.72226	-0.102		3.71945	0.442		3.71276	2.025		3.72355	0.575		2.23932	-0.838		2.68559	3.433
3.76	-3.298		3.72559	-0.101		3.72278	0.443		3.7161	2.018		3.72688	0.575		2.24099	-0.836		2.68809	3.433
3.7634	-3.296		3.72893	-0.101		3.72611	0.436		3.71943	2.018		3.73021	0.574		2.24266	-0.826		2.69059	3.431
3.76673	-3.297		3.73226	-0.102		3.72945	0.436		3.72276	2.02		3.73355	0.579		2.24432	-0.827		2.69309	3.431
3.77007	-3.297		3.73559	-0.109		3.73278	0.441		3.7261	2.02		3.73683	0.584		2.24599	-0.837		2.69559	3.423
3.7734	-3.304		3.73893	-0.114		3.73611	0.448		3.72943	2.022		3.74017	0.576		2.24766	-0.837		2.69809	3.425
3.77673	-3.299		3.74226	-0.114		3.73945	0.449		3.73276	2.023		3.7435	0.576		2.24932	-0.838		2.70064	3.421
3.78007	-3.297		3.74559	-0.109		3.74445	0.448		3.7361	2.024		3.74683	0.578		2.25099	-0.835		2.70314	3.423
3.7834	-3.293		3.74893	-0.106		3.74778	0.45		3.73943	2.015		3.75017	0.578		2.25266	-0.834		2.70564	3.428
3.78673	-3.292		3.75226	-0.104		3.74945	0.451		3.74276	2.016		3.7535	0.578		2.25432	-0.842		2.70814	3.431
3.79007	-3.292		3.75559	-0.104		3.75278	0.448		3.74615	2.016		3.75683	0.565		2.25599	-0.844		2.71064	3.424
3.7934	-3.29		3.75893	-0.095		3.75611	0.458		3.74948	2.004		3.76017	0.563		2.25766	-0.841		2.71314	3.424
3.79673	-3.29		3.76226	-0.102		3.75945	0.458		3.75281	2.004		3.7635	0.562		2.25932	-0.844		2.71564	3.421
3.80007	-3.29		3.76556	-0.109		3.76278	0.464		3.75615	2.002		3.76683	0.55		2.26099	-0.844		2.71814	3.421
3.8034	-3.285		3.7689	-0.117		3.76611	0.458		3.75948	2.008		3.77022	0.548		2.26266	-0.842		2.72064	3.429
3.80673	-3.293		3.77223	-0.116		3.76945	0.465		3.76281	2.013		3.77355	0.552		2.26432	-0.837		2.72314	3.428
3.81007	-3.289		3.77556	-0.118		3.77278	0.465		3.76615	2.014		3.77688	0.552		2.26598	-0.827		2.72559	3.42
3.8134	-3.292		3.7789	-0.118		3.77611	0.461		3.76948	2.011		3.78022	0.541		2.26765	-0.828		2.72809	3.417
3.81673	-3.291		3.7839	-0.124		3.77945	0.457		3.77281	2.012		3.78355	0.545		2.26931	-0.821		2.73059	3.423
3.82015	-3.284		3.78556	-0.124		3.78278	0.457		3.77615	2.012		3.78688	0.545		2.27098	-0.813		2.73308	3.419
3.8234	-3.284		3.7889	-0.128		3.78611	0.464		3.77948	2.012		3.79022	0.548		2.27265	-0.803		2.73558	3.419
3.82673	-3.28		3.79223	-0.135		3.78945	0.457		3.78281	2.015		3.79355	0.55		2.27431	-0.803		2.73808	3.416
3.83	-3.291		3.79556	-0.126		3.79278	0.45		3.78615	2.02		3.79688	0.55		2.27598	-0.806		2.74058	3.414
3.83333	-3.289		3.7989	-0.122		3.79611	0.449		3.78948	2.021		3.80022	0.559		2.27765	-0.808		2.74308	3.418
3.83667	-3.298		3.80223	-0.109		3.79945	0.454		3.79281	2.017		3.80355	0.559		2.27932	-0.81		2.74558	3.418
3.84	-3.292		3.80556	-0.109		3.80278	0.442		3.79615	2.03		3.80688	0.563		2.28099	-0.804		2.74808	3.417
3.84333	-3.294		3.8089	-0.097		3.80611	0.435		3.79948	2.026		3.81022	0.56		2.28266	-0.814		2.75058	3.418
3.84667	-3.298		3.81223	-0.097		3.80945	0.419		3.80281	2.026		3.8135	0.562		2.28431	-0.814		2.75308	3.415
3.85	-3.298		3.81556	-0.0880002		3.81281	0.419		3.80615	2.03		3.81683	0.555		2.28598	-0.808		2.75558	3.415
3.85333	-3.297		3.8189	-0.0880002		3.81611	0.412		3.80948	2.037		3.82017	0.555		2.28765	-0.808		2.75808	3.417
3.85667	-3.298		3.82223	-0.0869999		3.81945	0.413		3.81282	2.036		3.8235	0.56		2.28931	-0.816		2.76058	3.417
3.86005	-3.3		3.82558	-0.0880002		3.82278	0.417		3.81615	2.036		3.82684	0.567		2.29098	-0.822		2.76308	3.418
3.86338	-3.308		3.8289	-0.095		3.82611	0.415		3.81948	2.036		3.83017	0.567		2.29265	-0.812		2.76558	3.427
3.86672	-3.31		3.83223	-0.0909999		3.82945	0.415		3.82282	2.038		3.8335	0.57		2.29431	-0.822		2.76808	3.428
3.87005	-3.303		3.83557	-0.0909999		3.83278	0.415		3.82615	2.038		3.83684	0.578		2.29598	-0.816		2.77058	3.422
3.87338	-3.301		3.8389	-0.0840001		3.83611	0.415		3.82948	2.039		3.84017	0.58		2.29765	-0.813		2.77313	3.422
3.87672	-3.301		3.84223	-0.0849999		3.83946	0.41		3.83282	2.039		3.8435	0.582		2.29931	-0.812		2.77563	3.421
3.88005	-3.299		3.84556	-0.0849999		3.8428	0.41		3.83615	2.043		3.8469	0.588		2.30098	-0.812		2.77813	3.429
3.88338	-3.294		3.8489	-0.0829999		3.84613	0.41		3.83948	2.036		3.85024	0.579		2.30265	-0.812		2.78063	3.436
3.88672	-3.282		3.85223	-0.0800001		3.84946	0.409		3.84282	2.051		3.85357	0.58		2.30431	-0.811		2.78313	3.447
3.89005	-3.285		3.85556	-0.0780001		3.8528	0.416		3.84615	2.05		3.8569	0.58		2.30598	-0.81		2.78563	3.488
3.89338	-3.285		3.8589	-0.074		3.85613	0.419		3.84948	2.059		3.86024	0.592		2.30765	-0.814		2.78813	3.543
3.89672	-3.282		3.86223	-0.074		3.85946	0.427		3.85282	2.059		3.86357	0.592		2.30931	-0.81		2.79063	3.627
3.90005	-3.276		3.86556	-0.074		3.86279	0.427		3.85615	2.059		3.8669	0.585		2.31098	-0.812		2.79313	3.732
3.90338	-3.276		3.8689	-0.0809999		3.86613	0.435		3.85948	2.059		3.87024	0.581		2.31265	-0.815		2.79563	3.732
3.90672	-3.288		3.87223	-0.0760001		3.86946	0.434		3.86282	2.049		3.87357	0.588		2.31431	-0.815		2.79813	3.836
3.91005	-3.292		3.87556	-0.0709998		3.87278	0.435		3.86615	2.051		3.8769	0.578		2.31598	-0.815		2.80063	3.953
3.91338	-3.298		3.8789	-0.0769998		3.87611	0.434		3.86948	2.046		3.88024	0.578		2.31765	-0.812		2.80313	4.067
3.91672	-3.29		3.88248	-0.0780001		3.87948	0.444		3.87275	2.051		3.88357	0.578		2.31931	-0.814		2.80563	4.166
3.92013	-3.279		3.88556	-0.0780001		3.88278	0.451		3.87608	2.055		3.8869	0.582		2.32098	-0.812		2.80813	4.265
3.92338	-3.283		3.8889	-0.0780001		3.88611	0.451		3.87942	2.051		3.89024	0.582		2.32265	-0.811		2.81063	4.35
3.92672	-3.294		3.89223	-0.0780001		3.88944	0.451		3.88275	2.051		3.89357	0.584		2.32431	-0.813		2.81313	4.35
3.93005	-3.294		3.89556	-0.0809999		3.89278	0.454		3.88608	2.046		3.8969	0.587		2.32598	-0.807		2.81563	4.429
3.93338	-3.306		3.8989	-0.0880002		3.89611	0.454		3.88942	2.042		3.90024	0.586		2.32765	-0.807		2.81813	4.485
3.93672	-3.3		3.90223	-0.093		3.89944	0.454		3.89275	2.034		3.90357	0.586		2.33015	-0.8		2.82063	4.54
3.94005	-3.288		3.90556	-0.099		3.90278	0.448		3.89608	2.038		3.9069	0.583		2.33098	-0.8		2.82313	4.584
3.94338	-3.293		3.9089	-0.114		3.90611	0.441		3.89941	2.038		3.91024	0.583		2.33265	-0.81		2.82563	4.63
3.94672	-3.288		3.91223	-0.125		3.90944	0.437		3.90275	2.042		3.91357	0.586		2.33431	-0.821		2.82813	4.666
3.95005	-3.282		3.91589	-0.126		3.91278	0.439		3.90608	2.039		3.9169	0.59		2.33598	-0.805		2.83063	4.701
3.95338	-3.282		3.91889	-0.126		3.91611	0.439		3.90941	2.039		3.92024	0.577		2.33765	-0.802		2.83313	4.733
3.95672	-3.282		3.92223	-0.137		3.91944	0.434		3.91275	2.039		3.92357	0.574		2.33931	-0.802		2.83563	4.733
3.96005	-3.272		3.92556	-0.13		3.92278	0.428		3.91608	2.042		3.9269	0.572		2.34098	-0.801		2.83808	4.763
3.96338	-3.274		3.9289	-0.124		3.92611	0.428		3.91941	2.044		3.93023	0.575		2.34265	-0.801		2.84058	4.793
3.96672	-3.271		3.93223	-0.117		3.92944	0.431		3.92275	2.052		3.93357	0.58		2.34431	-0.802		2.84308	4.812
3.97005	-3.262		3.93556	-0.114		3.93278	0.429		3.92608	2.054		3.9369	0.58		2.34598	-0.796		2.84558	4.832
3.97338	-3.262		3.93889	-0.114		3.93616	0.426		3.92941	2.053		3.94023	0.573		2.34765	-0.793		2.84808	4.855
3.97672	-3.267		3.94223	-0.113		3.93949	0.422		3.93275	2.041		3.94357	0.568		2.34933	-0.793		2.85058	4.855
3.98005	-3.26		3.94563	-0.113		3.94283	0.424		3.93608	2.041		3.9469	0.57		2.351	-0.786		2.85308	4.902
3.98338	-3.26		3.94929	-0.107		3.94616	0.424		3.93941	2.041		3.95023	0.567		2.35266	-0.79		2.85558	4.902
3.98672	-3.268		3.95229	-0.108		3.94949	0.425		3.94275	2.036		3.95357	0.558		2.35433	-0.8		2.85808	4.919
3.99	-3.261		3.95563	-0.114		3.95283	0.431		3.94618	2.035		3.9569	0.56		2.356	-0.8		2.86058	4.937
3.99333	-3.259		3.95896	-0.118		3.95616	0.428		3.94941	2.024		3.96023	0.562		2.35766	-0.794		2.86313	4.948
3.99667	-3.241		3.96229	-0.116		3.95949	0.417		3.95275	2.017		3.96357	0.562		2.35933	-0.797		2.86563	4.954
4	-3.236		3.96563	-0.114		3.96283	0.411		3.95608	2.016		3.9669	0.561		2.361	-0.794		2.86813	4.962
4.00334	-3.237		3.96896	-0.116		3.96616	0.415		3.95941	2.017		3.97023	0.564		2.3635	-0.789		2.87063	4.96
4.00667	-3.238		3.97229	-0.116		3.96949	0.415		3.96275	2.013		3.97357	0.564		2.36433	-0.79		2.87313	4.96
4.01	-3.238		3.97563	-0.119		3.97283	0.412		3.96608	2.013		3.9769	0.558		2.366	-0.784		2.87563	4.96
4.01334	-3.227		3.97896	-0.125		3.97616	0.412		3.96941	2.028		3.98023	0.559		2.36766	-0.772		2.87813	4.948
4.01667	-3.22		3.98263	-0.132		3.97949	0.408		3.97275	2.035		3.98357	0.557		2.36933	-0.772		2.88063	4.929
4.02	-3.219		3.98563	-0.134		3.98283	0.413		3.97608	2.042		3.9869	0.564		2.37099	-0.773		2.88313	4.901
4.02334	-3.208		3.98896	-0.122		3.98616	0.413		3.97941	2.039		3.99023	0.564		2.37266	-0.769		2.88563	4.884
4.02667	-3.22		3.99229	-0.124		3.98949	0.41		3.98275	2.047		3.99356	0.568		2.37433	-0.773		2.88813	4.858
4.03	-3.238		3.99563	-0.124		3.99283	0.404		3.98608	2.053		3.9969	0.57		2.37599	-0.775		2.89063	4.836
4.03334	-3.224		3.99896	-0.121		3.99616	0.404		3.98941	2.061		4.00023	0.572		2.37766	-0.774		2.89313	4.8
4.03667	-3.224		4.00229	-0.117		3.99949	0.397		3.99275	2.061		4.00356	0.582		2.38016	-0.781		2.89563	4.8
4.04	-3.227		4.00562	-0.114		4.00282	0.399		3.99608	2.058		4.0069	0.587		2.38099	-0.774		2.89813	4.763
4.04334	-3.237		4.00896	-0.118		4.00616	0.398		3.99941	2.063		4.01023	0.592		2.38266	-0.774		2.90063	4.715
4.04667	-3.252		4.01229	-0.121		4.00949	0.397		4.00275	2.07		4.01356	0.593		2.38433	-0.776		2.90313	4.665
4.05	-3.255		4.01587	-0.119		4.01282	0.4		4.00608	2.068		4.0169	0.593		2.38599	-0.771		2.90563	4.63
4.05334	-3.257		4.01896	-0.119		4.01616	0.4		4.00941	2.067		4.02023	0.598		2.38766	-0.765		2.90813	4.58
4.05667	-3.255		4.02229	-0.111		4.01949	0.396		4.01274	2.062		4.02356	0.591		2.38933	-0.766		2.91063	4.58
4.06	-3.257		4.02562	-0.111		4.02277	0.402		4.01608	2.062		4.0269	0.589		2.39099	-0.76		2.91308	4.533
4.06334	-3.257		4.02896	-0.111		4.02609	0.402		4.01941	2.063		4.03016	0.596		2.39264	-0.757		2.91558	4.483
4.06669	-3.258		4.03229	-0.12		4.02942	0.399		4.02274	2.062		4.0335	0.602		2.39431	-0.757		2.91808	4.437
4.07002	-3.254		4.03562	-0.12		4.03276	0.404		4.02608	2.059		4.03683	0.604		2.39681	-0.754		2.92058	4.394
4.07336	-3.26		4.03896	-0.129		4.03609	0.413		4.02941	2.062		4.04016	0.609		2.39764	-0.754		2.92308	4.351
4.07669	-3.259		4.04229	-0.133		4.03942	0.422		4.03274	2.056		4.0435	0.609		2.39931	-0.761		2.92559	4.294
4.08002	-3.259		4.04562	-0.141		4.04276	0.431		4.03608	2.058		4.04683	0.61		2.40098	-0.76		2.92808	4.249
4.08336	-3.255		4.04912	-0.149		4.04609	0.43		4.03941	2.051		4.05016	0.622		2.40264	-0.767		2.93058	4.193
4.08669	-3.256		4.05229	-0.149		4.04942	0.436		4.04274	2.051		4.0535	0.615		2.40431	-0.771		2.93308	4.193
4.09002	-3.256		4.05562	-0.147		4.05276	0.436		4.04608	2.043		4.05683	0.608		2.40598	-0.776		2.93558	4.141
4.09336	-3.263		4.05896	-0.14		4.05614	0.43		4.04941	2.043		4.06016	0.609		2.40764	-0.788		2.93808	4.083
4.09669	-3.268		4.06229	-0.134		4.05947	0.433		4.05274	2.041		4.06355	0.614		2.40933	-0.788		2.94058	4.04
4.10002	-3.263		4.06562	-0.13		4.06281	0.425		4.05608	2.036		4.06688	0.621		2.41099	-0.792		2.94308	3.994
4.10335	-3.261		4.06895	-0.119		4.06614	0.422		4.05941	2.029		4.07021	0.621		2.41266	-0.788		2.94558	3.939
4.10669	-3.251		4.07229	-0.126		4.06947	0.427		4.06274	2.037		4.07355	0.632		2.41433	-0.785		2.94808	3.903
4.11002	-3.256		4.07562	-0.129		4.07281	0.429		4.06607	2.033		4.07688	0.64		2.41599	-0.785		2.95058	3.852
4.11336	-3.261		4.07895	-0.129		4.07614	0.428		4.06941	2.033		4.08021	0.638		2.41766	-0.784		2.95308	3.803
4.11669	-3.261		4.08245	-0.13		4.07947	0.425		4.07274	2.029		4.08354	0.638		2.41933	-0.786		2.95558	3.803
4.12002	-3.251		4.08562	-0.128		4.08281	0.425		4.07607	2.029		4.08688	0.629		2.42099	-0.795		2.95808	3.757
4.12336	-3.246		4.08895	-0.133		4.08614	0.412		4.07957	2.022		4.09021	0.631		2.42266	-0.795		2.96058	3.704
4.12669	-3.237		4.09229	-0.134		4.08947	0.419		4.08274	2.016		4.09354	0.625		2.42433	-0.803		2.96308	3.66
4.13002	-3.233		4.09562	-0.128		4.09281	0.421		4.08607	2.02		4.09688	0.625		2.42599	-0.803		2.96558	3.621
4.13336	-3.239		4.09895	-0.125		4.09614	0.429		4.08941	2.017		4.10021	0.634		2.42766	-0.821		2.96808	3.584
4.13669	-3.243		4.10229	-0.124		4.09947	0.43		4.09274	2.019		4.10354	0.642		2.42933	-0.822		2.97058	3.543
4.14002	-3.229		4.10562	-0.124		4.10281	0.436		4.09607	2.01		4.10688	0.644		2.43099	-0.825		2.97308	3.503
4.14336	-3.236		4.10895	-0.123		4.10614	0.436		4.09941	2.01		4.11021	0.646		2.43266	-0.823		2.97558	3.503
4.14669	-3.236		4.11229	-0.111		4.10947	0.439		4.10274	2.008		4.11354	0.651		2.43433	-0.823		2.97808	3.472
4.15002	-3.232		4.11579	-0.107		4.1128	0.428		4.10607	2.024		4.11688	0.653		2.43599	-0.823		2.98058	3.449
4.15336	-3.237		4.11895	-0.097		4.11614	0.433		4.10941	2.023		4.12021	0.65		2.43766	-0.819		2.98308	3.42
4.15669	-3.224		4.12229	-0.0980002		4.11942	0.437		4.11274	2.015		4.12354	0.645		2.43933	-0.823		2.98558	3.394
4.16002	-3.22		4.12562	-0.103		4.12275	0.442		4.11607	2.021		4.12688	0.645		2.44099	-0.827		2.98808	3.361
4.16336	-3.23		4.12895	-0.0999998		4.12609	0.444		4.11941	2.027		4.13021	0.653		2.44264	-0.821		2.99058	3.337
4.16669	-3.232		4.13229	-0.0999998		4.12942	0.444		4.12274	2.026		4.13354	0.651		2.44431	-0.821		2.99308	3.337
4.17002	-3.241		4.13562	-0.0920002		4.13275	0.444		4.12607	2.03		4.13688	0.645		2.44598	-0.819		2.99558	3.287
4.17336	-3.241		4.13895	-0.0999998		4.13609	0.442		4.1294	2.03		4.14021	0.647		2.44764	-0.82		2.99808	3.287
4.17669	-3.237		4.14228	-0.0920002		4.13942	0.441		4.13274	2.032		4.14354	0.639		2.44931	-0.82		3.00058	3.269
4.18002	-3.233		4.14562	-0.0909999		4.14275	0.433		4.13607	2.034		4.14688	0.635		2.45098	-0.818		3.00308	3.244
4.18336	-3.236		4.14928	-0.0909999		4.14609	0.422		4.1394	2.033		4.15021	0.637		2.45264	-0.805		3.00558	3.225
4.18669	-3.241		4.15228	-0.0960002		4.14942	0.425		4.14274	2.038		4.15354	0.637		2.45431	-0.799		3.00808	3.205
4.19002	-3.234		4.15562	-0.097		4.15275	0.435		4.14607	2.036		4.15688	0.636		2.45598	-0.804		3.01058	3.191
4.19336	-3.239		4.15895	-0.102		4.15612	0.437		4.1494	2.036		4.16021	0.647		2.45764	-0.799		3.01308	3.191
4.19669	-3.244		4.16228	-0.102		4.15945	0.437		4.15274	2.035		4.16354	0.646		2.45934	-0.804		3.01558	3.159
4.20002	-3.244		4.16562	-0.104		4.16279	0.442		4.15607	2.041		4.16687	0.64		2.46101	-0.805		3.01808	3.159
4.20336	-3.241		4.16895	-0.107		4.16612	0.449		4.1594	2.04		4.17021	0.64		2.46351	-0.806		3.02058	3.154
4.20669	-3.249		4.17228	-0.105		4.16945	0.445		4.16274	2.032		4.17354	0.641		2.46434	-0.806		3.02308	3.151
4.21002	-3.245		4.17562	-0.102		4.17279	0.449		4.16607	2.026		4.17687	0.635		2.46601	-0.8		3.02558	3.132
4.21336	-3.249		4.17895	-0.105		4.17612	0.44		4.1694	2.022		4.18021	0.635		2.46767	-0.798		3.02808	3.115
4.21669	-3.244		4.1827	-0.114		4.17945	0.436		4.17274	2.029		4.18354	0.632		2.46934	-0.8		3.03058	3.109
4.22002	-3.255		4.18562	-0.119		4.18279	0.434		4.17607	2.029		4.18687	0.636		2.47101	-0.797		3.03308	3.099
4.22336	-3.25		4.18895	-0.119		4.18612	0.434		4.1794	2.023		4.19021	0.634		2.47267	-0.799		3.03558	3.099
4.22669	-3.25		4.19228	-0.116		4.18945	0.441		4.18273	2.023		4.19354	0.637		2.47434	-0.796		3.03808	3.105
4.23002	-3.248		4.19562	-0.118		4.19279	0.441		4.18607	2.028		4.19687	0.636		2.47601	-0.796		3.04058	3.107
4.23336	-3.241		4.19888	-0.123		4.19612	0.441		4.1894	2.028		4.20021	0.641		2.47767	-0.792		3.04308	3.115
4.23669	-3.246		4.20222	-0.126		4.19945	0.438		4.19273	2.03		4.20354	0.641		2.48017	-0.793		3.04558	3.113
4.24002	-3.245		4.20555	-0.133		4.20279	0.436		4.19607	2.025		4.20682	0.641		2.48101	-0.793		3.04808	3.111
4.24336	-3.243		4.20888	-0.125		4.20612	0.436		4.1994	2.032		4.21016	0.637		2.48267	-0.789		3.05058	3.109
4.24669	-3.241		4.21222	-0.128		4.20945	0.436		4.20273	2.032		4.21349	0.631		2.48434	-0.793		3.05308	3.097
4.25002	-3.225		4.21598	-0.128		4.21279	0.437		4.20607	2.044		4.21682	0.632		2.48601	-0.798		3.05558	3.097
4.25336	-3.225		4.21888	-0.136		4.21612	0.437		4.2094	2.044		4.22016	0.629		2.48767	-0.793		3.05808	3.095
4.25669	-3.235		4.22222	-0.141		4.21945	0.434		4.21273	2.049		4.22349	0.629		2.48934	-0.793		3.06058	3.103
4.26002	-3.242		4.22555	-0.136		4.22278	0.435		4.21607	2.051		4.22682	0.631		2.49101	-0.795		3.06308	3.095
4.26336	-3.246		4.2289	-0.131		4.22612	0.436		4.2194	2.049		4.23016	0.627		2.49267	-0.8		3.06558	3.097
4.26669	-3.242		4.23223	-0.134		4.22945	0.444		4.22273	2.047		4.23349	0.627		2.49434	-0.804		3.06808	3.098
4.27002	-3.243		4.23557	-0.136		4.23278	0.438		4.22607	2.054		4.23682	0.623		2.49601	-0.805		3.07058	3.095
4.27336	-3.241		4.23888	-0.136		4.23612	0.432		4.2294	2.054		4.24016	0.622		2.49767	-0.806		3.07308	3.095
4.27669	-3.241		4.24222	-0.136		4.23945	0.432		4.23273	2.058		4.24349	0.612		2.49934	-0.814		3.07558	3.091
4.28002	-3.241		4.24555	-0.136		4.24278	0.438		4.23607	2.053		4.24682	0.61		2.50101	-0.808		3.07808	3.091
4.28336	-3.241		4.24932	-0.129		4.24612	0.441		4.2394	2.057		4.25016	0.613		2.50267	-0.808		3.08058	3.087
4.28669	-3.243		4.25222	-0.119		4.24945	0.444		4.24273	2.068		4.25349	0.621		2.50434	-0.805		3.08308	3.089
4.29002	-3.246		4.25555	-0.13		4.25278	0.445		4.24607	2.062		4.25682	0.616		2.50601	-0.799		3.08558	3.094
4.29336	-3.245		4.25888	-0.133		4.25612	0.446		4.2494	2.06		4.26016	0.616		2.50767	-0.792		3.08808	3.092
4.29669	-3.248		4.26222	-0.123		4.25945	0.447		4.25277	2.055		4.26349	0.606		2.50934	-0.786		3.09059	3.088
4.30002	-3.247		4.26555	-0.123		4.26278	0.454		4.2561	2.036		4.26682	0.608		2.51101	-0.787		3.09309	3.088
4.30336	-3.247		4.26888	-0.123		4.26612	0.454		4.25943	2.031		4.27016	0.603		2.51267	-0.777		3.09559	3.094
4.30669	-3.247		4.27225	-0.122		4.26945	0.459		4.26273	2.031		4.27352	0.609		2.51434	-0.784		3.09809	3.103
4.31002	-3.238		4.27558	-0.125		4.27278	0.464		4.26607	2.033		4.27686	0.606		2.51601	-0.784		3.10059	3.113
4.31336	-3.234		4.27892	-0.124		4.27612	0.472		4.2694	2.038		4.28019	0.609		2.51767	-0.776		3.10309	3.13
4.31669	-3.225		4.28225	-0.12		4.27945	0.472		4.27273	2.045		4.28352	0.609		2.51934	-0.762		3.10559	3.134
4.32002	-3.221		4.28558	-0.12		4.28275	0.473		4.27607	2.052		4.28686	0.609		2.52101	-0.763		3.10815	3.141
4.32336	-3.22		4.28891	-0.12		4.28608	0.478		4.2794	2.053		4.29019	0.608		2.52267	-0.755		3.11059	3.151
4.32669	-3.22		4.29225	-0.11		4.28942	0.484		4.28273	2.05		4.29352	0.615		2.5243	-0.764		3.11309	3.151
4.33002	-3.22		4.29558	-0.11		4.29275	0.484		4.28607	2.05		4.29686	0.609		2.52597	-0.771		3.11559	3.164
4.33336	-3.22		4.29891	-0.11		4.29608	0.48		4.2894	2.049		4.30019	0.615		2.52764	-0.775		3.11809	3.164
4.33667	-3.213		4.30225	-0.115		4.29941	0.477		4.29273	2.052		4.30352	0.61		2.52931	-0.782		3.12059	3.163
4.34001	-3.221		4.30558	-0.113		4.30275	0.479		4.29606	2.044		4.30686	0.604		2.53097	-0.782		3.12309	3.174
4.34334	-3.213		4.30888	-0.113		4.30608	0.476		4.2994	2.048		4.31019	0.611		2.53264	-0.785		3.12559	3.175
4.34667	-3.215		4.31221	-0.116		4.30941	0.481		4.30273	2.053		4.31352	0.611		2.53431	-0.778		3.12809	3.176
4.35001	-3.218		4.31558	-0.118		4.31275	0.477		4.30606	2.046		4.31685	0.619		2.53597	-0.782		3.13059	3.187
4.35337	-3.213		4.31888	-0.118		4.31608	0.474		4.3094	2.046		4.32019	0.624		2.53764	-0.778		3.13309	3.187
4.35667	-3.215		4.32221	-0.115		4.31941	0.474		4.31273	2.046		4.32352	0.626		2.53934	-0.776		3.13559	3.199
4.36001	-3.215		4.32555	-0.109		4.32275	0.476		4.31606	2.046		4.32685	0.626		2.54097	-0.771		3.13809	3.199
4.36334	-3.196		4.32888	-0.0999998		4.32608	0.476		4.3194	2.035		4.33019	0.622		2.54264	-0.773		3.14059	3.198
4.36667	-3.198		4.33221	-0.106		4.32941	0.474		4.32273	2.037		4.33352	0.62		2.54431	-0.773		3.14309	3.198
4.37006	-3.199		4.33555	-0.11		4.33275	0.479		4.32606	2.035		4.33682	0.626		2.54681	-0.762		3.14559	3.2
4.37339	-3.199		4.33888	-0.113		4.33608	0.468		4.3294	2.034		4.34015	0.626		2.54764	-0.762		3.14809	3.207
4.37672	-3.198		4.34221	-0.115		4.33942	0.469		4.33273	2.048		4.34349	0.626		2.54931	-0.763		3.15059	3.211
4.38001	-3.194		4.34555	-0.115		4.34275	0.46		4.33606	2.052		4.34682	0.626		2.55097	-0.76		3.15309	3.22
4.38334	-3.188		4.34893	-0.12		4.34608	0.462		4.3394	2.05		4.35015	0.631		2.55264	-0.763		3.15559	3.22
4.38667	-3.188		4.35221	-0.117		4.34941	0.462		4.34273	2.052		4.35349	0.631		2.55431	-0.762		3.15809	3.221
4.39001	-3.182		4.35555	-0.119		4.35275	0.461		4.34606	2.052		4.35682	0.628		2.556	-0.758		3.16059	3.237
4.39334	-3.178		4.35888	-0.121		4.35608	0.468		4.34939	2.044		4.36015	0.637		2.55764	-0.758		3.16309	3.24
4.39668	-3.17		4.36221	-0.118		4.35945	0.469		4.35273	2.059		4.36349	0.642		2.55931	-0.762		3.16559	3.242
4.40001	-3.168		4.36555	-0.113		4.36278	0.463		4.35606	2.057		4.36682	0.642		2.56099	-0.763		3.16809	3.254
4.40334	-3.175		4.36888	-0.113		4.36611	0.457		4.36106	2.061		4.37022	0.638		2.56349	-0.767		3.17059	3.26
4.40668	-3.188		4.37226	-0.106		4.36945	0.451		4.36273	2.057		4.37355	0.639		2.56432	-0.763		3.17309	3.26
4.41001	-3.188		4.3756	-0.107		4.37278	0.451		4.36606	2.051		4.37689	0.637		2.56599	-0.759		3.17559	3.264
4.41341	-3.188		4.37893	-0.109		4.37611	0.444		4.36939	2.051		4.38022	0.641		2.56765	-0.76		3.17809	3.264
4.41674	-3.199		4.38226	-0.117		4.37945	0.442		4.37273	2.05		4.38355	0.638		2.56932	-0.763		3.18059	3.26
4.42008	-3.199		4.3856	-0.114		4.38278	0.447		4.37606	2.053		4.38689	0.634		2.57099	-0.763		3.18309	3.259
4.42341	-3.198		4.38893	-0.117		4.38611	0.442		4.37939	2.052		4.39022	0.636		2.57265	-0.768		3.18559	3.264
4.42674	-3.198		4.39226	-0.126		4.38945	0.441		4.38278	2.053		4.39355	0.636		2.57432	-0.772		3.18809	3.271
4.43008	-3.186		4.3956	-0.13		4.39278	0.456		4.38611	2.05		4.39689	0.637		2.57599	-0.778		3.19059	3.28
4.43341	-3.185		4.39893	-0.13		4.39611	0.471		4.38944	2.049		4.40022	0.642		2.57765	-0.779		3.19309	3.28
4.43674	-3.182		4.40226	-0.127		4.39945	0.486		4.39278	2.05		4.40355	0.649		2.58015	-0.78		3.19559	3.283
4.44008	-3.182		4.4056	-0.122		4.40278	0.486		4.39611	2.05		4.40689	0.645		2.58099	-0.774		3.19809	3.284
4.44341	-3.189		4.40893	-0.119		4.40611	0.473		4.39944	2.055		4.41022	0.647		2.58265	-0.771		3.20059	3.293
4.44674	-3.196		4.41226	-0.119		4.40945	0.477		4.40278	2.057		4.41355	0.644		2.58432	-0.771		3.20309	3.298
4.45008	-3.19		4.4156	-0.113		4.41278	0.474		4.40611	2.055		4.41688	0.642		2.58599	-0.772		3.20559	3.301
4.45341	-3.185		4.41893	-0.118		4.41611	0.468		4.40944	2.054		4.42022	0.642		2.58765	-0.779		3.20809	3.298
4.45674	-3.177		4.42226	-0.108		4.41944	0.471		4.41278	2.061		4.42355	0.64		2.58932	-0.779		3.21059	3.3
4.46008	-3.18		4.4256	-0.113		4.42278	0.473		4.41611	2.055		4.42688	0.653		2.59099	-0.776		3.21309	3.309
4.46341	-3.19		4.42893	-0.113		4.42611	0.466		4.41944	2.055		4.43022	0.651		2.59265	-0.785		3.21559	3.316
4.46668	-3.19		4.43226	-0.106		4.42944	0.466		4.42277	2.045		4.43355	0.648		2.59432	-0.796		3.21809	3.316
4.47001	-3.192		4.43559	-0.105		4.43278	0.466		4.42611	2.045		4.43688	0.649		2.59599	-0.799		3.22059	3.319
4.47334	-3.187		4.43893	-0.113		4.43611	0.464		4.42939	2.048		4.44022	0.639		2.59765	-0.799		3.22309	3.332
4.47668	-3.201		4.44226	-0.11		4.43944	0.456		4.43272	2.055		4.44355	0.643		2.59932	-0.795		3.22559	3.325
4.48001	-3.201		4.44559	-0.11		4.44278	0.458		4.43606	2.051		4.44688	0.643		2.60099	-0.795		3.22809	3.316
4.48334	-3.202		4.44893	-0.113		4.44611	0.457		4.43939	2.042		4.45022	0.642		2.60265	-0.788		3.23059	3.321
4.48666	-3.19		4.45226	-0.113		4.44944	0.455		4.44272	2.034		4.45355	0.64		2.60432	-0.79		3.23309	3.324
4.48999	-3.183		4.45559	-0.103		4.45278	0.465		4.44627	2.039		4.45688	0.645		2.60603	-0.791		3.23559	3.322
4.49333	-3.183		4.45888	-0.099		4.45611	0.469		4.44939	2.039		4.46022	0.648		2.60765	-0.791		3.23809	3.322
4.49666	-3.187		4.46221	-0.095		4.45944	0.469		4.45272	2.034		4.46355	0.665		2.60932	-0.799		3.24059	3.321
4.50003	-3.18		4.46553	-0.0920002		4.46278	0.469		4.45606	2.034		4.46688	0.662		2.61099	-0.799		3.24309	3.325
4.50336	-3.182		4.46886	-0.0849999		4.46611	0.46		4.46109	2.044		4.47022	0.664		2.61349	-0.798		3.24559	3.322
4.50669	-3.177		4.47219	-0.0840001		4.46944	0.462		4.46276	2.051		4.47355	0.664		2.61432	-0.798		3.24809	3.325
4.51003	-3.181		4.47553	-0.0860001		4.47278	0.467		4.46609	2.053		4.47688	0.667		2.61599	-0.802		3.25059	3.322
4.51336	-3.18		4.47886	-0.0860001		4.47611	0.469		4.46942	2.047		4.48021	0.669		2.61765	-0.809		3.25309	3.324
4.51669	-3.182		4.48224	-0.0760001		4.47944	0.465		4.47276	2.046		4.48355	0.67		2.61932	-0.801		3.25559	3.338
4.52003	-3.172		4.48553	-0.068		4.48277	0.465		4.47609	2.046		4.48688	0.668		2.62099	-0.798		3.25809	3.338
4.52336	-3.172		4.48886	-0.0650002		4.48611	0.46		4.47942	2.05		4.49021	0.665		2.62265	-0.796		3.26059	3.34
4.52669	-3.172		4.49226	-0.0670002		4.48944	0.459		4.48276	2.04		4.49355	0.663		2.62432	-0.796		3.26309	3.339
4.53003	-3.164		4.49559	-0.074		4.49277	0.456		4.48609	2.041		4.49688	0.649		2.62599	-0.791		3.26559	3.335
4.53336	-3.18		4.49893	-0.068		4.49611	0.458		4.48942	2.046		4.50021	0.649		2.62765	-0.784		3.26809	3.333
4.53669	-3.177		4.50226	-0.074		4.49944	0.464		4.49276	2.043		4.50355	0.652		2.62932	-0.785		3.27059	3.33
4.54003	-3.17		4.50559	-0.0769998		4.50277	0.477		4.49609	2.048		4.50688	0.642		2.63099	-0.768		3.27309	3.336
4.54336	-3.156		4.50893	-0.0769998		4.50611	0.477		4.49942	2.042		4.51021	0.639		2.63265	-0.771		3.27559	3.336
4.54669	-3.153		4.51226	-0.0749998		4.50944	0.477		4.50276	2.05		4.51355	0.651		2.63432	-0.772		3.27809	3.34
4.55003	-3.143		4.51593	-0.0780001		4.51277	0.478		4.50609	2.05		4.51688	0.652		2.63599	-0.763		3.28059	3.381
4.55336	-3.143		4.51893	-0.0820001		4.51611	0.488		4.50942	2.046		4.52021	0.648		2.63765	-0.763		3.28309	3.446
4.55669	-3.143		4.52226	-0.0849999		4.51944	0.495		4.51276	2.052		4.52355	0.651		2.6394	-0.751		3.28559	3.526
4.56003	-3.148		4.52559	-0.0800001		4.52277	0.489		4.51609	2.05		4.52688	0.661		2.64098	-0.743		3.28809	3.616
4.56336	-3.143		4.52892	-0.074		4.52611	0.491		4.51942	2.054		4.53021	0.661		2.64265	-0.742		3.29059	3.73
4.56669	-3.148		4.53226	-0.0769998		4.52944	0.496		4.52276	2.054		4.53354	0.661		2.64432	-0.745		3.29307	3.841
4.57003	-3.156		4.53559	-0.064		4.53277	0.495		4.52609	2.051		4.53688	0.665		2.64598	-0.747		3.29557	3.841
4.57336	-3.164		4.53892	-0.064		4.5361	0.495		4.52942	2.048		4.54021	0.657		2.64765	-0.753		3.29807	3.944
4.57669	-3.164		4.54226	-0.0599999		4.53944	0.496		4.53275	2.048		4.54354	0.667		2.64932	-0.754		3.30057	4.033
4.58003	-3.172		4.54559	-0.0749998		4.54277	0.494		4.53609	2.057		4.54688	0.665		2.65098	-0.754		3.30307	4.112
4.58336	-3.174		4.54926	-0.072		4.5461	0.498		4.53942	2.051		4.55014	0.661		2.65265	-0.754		3.30557	4.181
4.58669	-3.167		4.55226	-0.0729998		4.54944	0.496		4.54275	2.055		4.55348	0.655		2.65432	-0.76		3.30807	4.24
4.59003	-3.162		4.55552	-0.0789999		4.55277	0.498		4.54609	2.052		4.55681	0.655		2.65598	-0.763		3.31057	4.297
4.59336	-3.172		4.55886	-0.0689998		4.5561	0.489		4.54942	2.056		4.56014	0.651		2.65765	-0.77		3.31307	4.35
4.59669	-3.174		4.56219	-0.0749998		4.55944	0.495		4.55275	2.056		4.56348	0.652		2.65932	-0.774		3.31557	4.396
4.60003	-3.17		4.56552	-0.0749998		4.56277	0.495		4.55609	2.052		4.56681	0.652		2.66098	-0.766		3.31811	4.443
4.60336	-3.17		4.56886	-0.0800001		4.5661	0.485		4.56109	2.051		4.57014	0.649		2.66265	-0.772		3.32061	4.443
4.60669	-3.175		4.57219	-0.0760001		4.56944	0.495		4.56275	2.051		4.57348	0.646		2.66432	-0.772		3.32311	4.487
4.61003	-3.17		4.57552	-0.0769998		4.57277	0.496		4.56609	2.05		4.57681	0.642		2.66598	-0.768		3.32557	4.524
4.61336	-3.17		4.57886	-0.0760001		4.5761	0.504		4.56942	2.048		4.58014	0.642		2.66765	-0.768		3.32807	4.558
4.61669	-3.179		4.58224	-0.0809999		4.57943	0.504		4.57275	2.061		4.58353	0.642		2.66932	-0.77		3.33057	4.596
4.62003	-3.187		4.58552	-0.0809999		4.58277	0.505		4.57609	2.068		4.58686	0.644		2.67098	-0.772		3.33307	4.644
4.62336	-3.193		4.58891	-0.0789999		4.5861	0.505		4.5795	2.071		4.59019	0.643		2.67265	-0.778		3.33557	4.701
4.62669	-3.19		4.59224	-0.062		4.58943	0.5		4.58275	2.071		4.59348	0.637		2.67432	-0.786		3.33807	4.701
4.63003	-3.19		4.59557	-0.0530001		4.59277	0.5		4.58609	2.065		4.59681	0.638		2.67598	-0.786		3.34057	4.793
4.63336	-3.207		4.59891	-0.0399998		4.5961	0.496		4.58942	2.067		4.60014	0.637		2.67765	-0.786		3.34308	4.793
4.63669	-3.204		4.60224	-0.0450001		4.59943	0.497		4.59442	2.069		4.60346	0.637		2.67932	-0.78		3.34558	4.842
4.64003	-3.21		4.60557	-0.0499999		4.60277	0.49		4.59608	2.069		4.60679	0.644		2.68098	-0.782		3.34816	4.879
4.64336	-3.207		4.60891	-0.0490001		4.6061	0.489		4.59942	2.066		4.61013	0.644		2.68265	-0.789		3.35061	4.919
4.64669	-3.203		4.61224	-0.0490001		4.60943	0.489		4.60275	2.071		4.61346	0.643		2.68432	-0.786		3.35311	4.957
4.65003	-3.213		4.61557	-0.0479998		4.61277	0.48		4.60608	2.072		4.61679	0.643		2.68598	-0.785		3.35561	4.999
4.65336	-3.215		4.61891	-0.0490001		4.6161	0.48		4.60942	2.066		4.62013	0.647		2.68765	-0.787		3.35811	4.999
4.65669	-3.215		4.62224	-0.0439998		4.61943	0.481		4.61275	2.066		4.62346	0.65		2.68932	-0.781		3.36061	5.047
4.66003	-3.218		4.62557	-0.0450001		4.62277	0.474		4.61608	2.059		4.62684	0.644		2.69098	-0.781		3.36311	5.081
4.66336	-3.234		4.6289	-0.0510001		4.6261	0.477		4.61942	2.06		4.63018	0.633		2.69265	-0.788		3.36561	5.115
4.66669	-3.239		4.63224	-0.0570001		4.6294	0.482		4.62275	2.06		4.63351	0.636		2.69431	-0.792		3.36811	5.162
4.67003	-3.23		4.63557	-0.0599999		4.63273	0.49		4.62608	2.062		4.63684	0.636		2.69596	-0.785		3.37061	5.196
4.67336	-3.234		4.6389	-0.062		4.63607	0.495		4.62942	2.068		4.64018	0.655		2.69763	-0.78		3.37311	5.221
4.67669	-3.243		4.64224	-0.0650002		4.6394	0.499		4.63275	2.071		4.64351	0.655		2.6993	-0.791		3.37561	5.253
4.68003	-3.243		4.64557	-0.0650002		4.64273	0.499		4.63608	2.077		4.64684	0.657		2.70096	-0.791		3.37811	5.291
4.68336	-3.246		4.64899	-0.066		4.6461	0.496		4.63942	2.077		4.65018	0.661		2.70262	-0.79		3.38061	5.291
4.68669	-3.246		4.65224	-0.0689998		4.6494	0.501		4.64271	2.095		4.65351	0.655		2.70429	-0.79		3.38311	5.329
4.69003	-3.247		4.65557	-0.0590002		4.65273	0.494		4.64605	2.096		4.65684	0.658		2.70599	-0.782		3.38561	5.359
4.69336	-3.247		4.6589	-0.0470001		4.65607	0.489		4.64938	2.095		4.66018	0.656		2.70762	-0.781		3.38811	5.391
4.69669	-3.255		4.66224	-0.0439998		4.6594	0.489		4.65271	2.086		4.66351	0.656		2.70929	-0.777		3.39061	5.434
4.70003	-3.261		4.66557	-0.0439998		4.66275	0.483		4.65605	2.092		4.66684	0.649		2.71096	-0.781		3.39307	5.469
4.70336	-3.262		4.6689	-0.043		4.66608	0.48		4.66105	2.096		4.67018	0.642		2.71263	-0.783		3.39557	5.469
4.7067	-3.264		4.67224	-0.043		4.66942	0.48		4.66271	2.107		4.67351	0.643		2.7143	-0.78		3.39807	5.539
4.71003	-3.264		4.67557	-0.039		4.67273	0.478		4.66605	2.107		4.67684	0.648		2.71596	-0.777		3.40057	5.539
4.71336	-3.259		4.6789	-0.041		4.67607	0.474		4.66938	2.118		4.68017	0.647		2.71762	-0.777		3.40306	5.562
4.71669	-3.26		4.68224	-0.0470001		4.6794	0.468		4.67271	2.12		4.68351	0.654		2.71929	-0.78		3.40556	5.593
4.72003	-3.249		4.68557	-0.0470001		4.68273	0.464		4.67611	2.127		4.68684	0.66		2.72096	-0.784		3.40806	5.624
4.72336	-3.238		4.6889	-0.0510001		4.68607	0.463		4.67945	2.117		4.69017	0.66		2.72275	-0.789		3.41056	5.658
4.72669	-3.206		4.69224	-0.043		4.6894	0.464		4.68278	2.12		4.69351	0.661		2.72429	-0.783		3.41306	5.701
4.73003	-3.2		4.69557	-0.043		4.69273	0.46		4.68611	2.126		4.69684	0.661		2.72596	-0.777		3.41559	5.731
4.73336	-3.204		4.6989	-0.043		4.69607	0.46		4.68945	2.13		4.70017	0.659		2.72762	-0.776		3.41809	5.731
4.73669	-3.204		4.70224	-0.043		4.6994	0.46		4.69445	2.126		4.70351	0.663		2.72929	-0.772		3.42059	5.772
4.74003	-3.206		4.70557	-0.0479998		4.70273	0.466		4.69611	2.126		4.70684	0.66		2.73096	-0.767		3.42315	5.803
4.74336	-3.199		4.7089	-0.0499999		4.70608	0.464		4.69945	2.125		4.71017	0.668		2.73262	-0.767		3.42559	5.834
4.74669	-3.191		4.71223	-0.0439998		4.70942	0.455		4.70278	2.122		4.71351	0.666		2.73432	-0.77		3.42809	5.854
4.75003	-3.2		4.71565	-0.037		4.71275	0.45		4.70611	2.124		4.71679	0.666		2.73599	-0.775		3.43059	5.874
4.75336	-3.196		4.71885	-0.0289999		4.71608	0.448		4.70945	2.123		4.72012	0.667		2.73766	-0.773		3.43309	5.897
4.7567	-3.192		4.72218	-0.0289999		4.71941	0.441		4.71278	2.107		4.72346	0.67		2.73936	-0.778		3.43559	5.897
4.76	-3.189		4.72552	-0.0249999		4.72275	0.446		4.71611	2.111		4.72679	0.664		2.74099	-0.778		3.43809	5.913
4.76333	-3.189		4.72885	-0.0269999		4.72608	0.446		4.71945	2.111		4.73012	0.67		2.74266	-0.772		3.44059	5.922
4.76666	-3.193		4.73218	-0.033		4.72941	0.452		4.72278	2.103		4.73346	0.667		2.74432	-0.761		3.44309	5.93
4.77	-3.195		4.73552	-0.031		4.73275	0.449		4.72611	2.096		4.73679	0.67		2.74599	-0.761		3.44559	5.937
4.77333	-3.2		4.73885	-0.0360002		4.73608	0.45		4.72944	2.085		4.74012	0.675		2.74766	-0.759		3.44815	5.94
4.77666	-3.197		4.74218	-0.0340002		4.73941	0.45		4.73278	2.089		4.74346	0.675		2.74932	-0.751		3.45056	5.94
4.78	-3.204		4.74552	-0.0340002		4.74275	0.453		4.73611	2.092		4.74681	0.675		2.75099	-0.754		3.45306	5.938
4.78333	-3.2		4.74903	-0.0360002		4.74608	0.444		4.73944	2.093		4.75014	0.674		2.75266	-0.754		3.45556	5.938
4.78666	-3.201		4.75218	-0.0360002		4.74941	0.444		4.74278	2.091		4.75347	0.685		2.75432	-0.74		3.45806	5.937
4.79	-3.201		4.75552	-0.0470001		4.75275	0.446		4.74611	2.091		4.75681	0.68		2.75599	-0.74		3.46056	5.921
4.7934	-3.196		4.75885	-0.0470001		4.75608	0.456		4.74944	2.086		4.76014	0.68		2.75766	-0.736		3.46306	5.914
4.79673	-3.184		4.76218	-0.0510001		4.7594	0.463		4.75278	2.08		4.76347	0.687		2.75932	-0.736		3.46556	5.889
4.80006	-3.194		4.76552	-0.0559999		4.76273	0.456		4.75611	2.081		4.76681	0.683		2.76099	-0.744		3.46806	5.889
4.8034	-3.189		4.76885	-0.0579999		4.76606	0.464		4.75944	2.076		4.77014	0.683		2.76262	-0.749		3.47056	5.875
4.80673	-3.199		4.77218	-0.0579999		4.7694	0.462		4.76278	2.079		4.77347	0.677		2.76429	-0.751		3.47306	5.856
4.81006	-3.19		4.77552	-0.0499999		4.77273	0.458		4.76611	2.083		4.77681	0.677		2.76596	-0.755		3.47556	5.856
4.8134	-3.196		4.77885	-0.0499999		4.77606	0.465		4.76944	2.083		4.78014	0.68		2.76762	-0.747		3.47806	5.818
4.81673	-3.196		4.78223	-0.0439998		4.77943	0.465		4.77278	2.097		4.78347	0.683		2.76929	-0.747		3.48056	5.818
4.82006	-3.196		4.78552	-0.0439998		4.78273	0.466		4.77611	2.097		4.7868	0.685		2.77096	-0.744		3.48306	5.802
4.8234	-3.193		4.78885	-0.039		4.78606	0.471		4.77969	2.096		4.79014	0.69		2.77262	-0.744		3.48556	5.785
4.82673	-3.189		4.79219	-0.0340002		4.7894	0.476		4.78278	2.094		4.79347	0.695		2.77429	-0.746		3.48806	5.765
4.83006	-3.193		4.79557	-0.0459998		4.7928	0.475		4.78611	2.099		4.7968	0.695		2.77596	-0.752		3.49056	5.736
4.8334	-3.194		4.7989	-0.0470001		4.79613	0.471		4.78944	2.096		4.80014	0.7		2.77762	-0.752		3.49306	5.712
4.83673	-3.205		4.80223	-0.0419998		4.79946	0.471		4.79278	2.095		4.80347	0.701		2.77931	-0.757		3.49556	5.712
4.84006	-3.189		4.80557	-0.0419998		4.8028	0.473		4.79611	2.091		4.8068	0.703		2.78098	-0.754		3.49806	5.685
4.8434	-3.189		4.8089	-0.0360002		4.80613	0.473		4.79944	2.089		4.81014	0.707		2.78265	-0.756		3.50056	5.665
4.84673	-3.2		4.81223	-0.0450001		4.80946	0.471		4.80277	2.089		4.81347	0.705		2.78431	-0.758		3.50306	5.643
4.85006	-3.201		4.81557	-0.0439998		4.81279	0.472		4.80611	2.088		4.8168	0.707		2.78598	-0.758		3.50556	5.617
4.8534	-3.205		4.8189	-0.0459998		4.81613	0.466		4.80944	2.084		4.82014	0.701		2.78765	-0.757		3.50806	5.591
4.85673	-3.208		4.82223	-0.0439998		4.81946	0.464		4.81294	2.085		4.82347	0.701		2.78936	-0.752		3.51056	5.568
4.86006	-3.208		4.82557	-0.0530001		4.82279	0.462		4.81611	2.096		4.8268	0.701		2.79098	-0.759		3.51306	5.554
4.8634	-3.21		4.8289	-0.0530001		4.82613	0.452		4.81937	2.107		4.83012	0.702		2.79265	-0.766		3.51556	5.533
4.86673	-3.209		4.83223	-0.0550001		4.82946	0.451		4.82271	2.12		4.83345	0.694		2.79431	-0.766		3.51806	5.533
4.87006	-3.209		4.83557	-0.0519999		4.83279	0.451		4.82604	2.127		4.83679	0.695		2.79598	-0.774		3.52056	5.508
4.8734	-3.208		4.8389	-0.0470001		4.83613	0.445		4.82937	2.127		4.84012	0.694		2.79765	-0.775		3.52306	5.479
4.87673	-3.206		4.84223	-0.0470001		4.83939	0.441		4.83271	2.115		4.84345	0.695		2.79931	-0.775		3.52556	5.456
4.88006	-3.196		4.84557	-0.039		4.84273	0.429		4.83604	2.109		4.84679	0.692		2.80095	-0.772		3.52806	5.429
4.8834	-3.209		4.8489	-0.041		4.84606	0.436		4.83937	2.108		4.85012	0.692		2.80262	-0.773		3.53056	5.407
4.88673	-3.197		4.85223	-0.0450001		4.84939	0.44		4.84271	2.111		4.85345	0.703		2.80429	-0.775		3.53306	5.39
4.89006	-3.2		4.85557	-0.0499999		4.85273	0.432		4.84604	2.12		4.85679	0.703		2.80595	-0.78		3.53556	5.371
4.8934	-3.196		4.8589	-0.0499999		4.85606	0.43		4.84936	2.12		4.86012	0.705		2.80762	-0.775		3.53806	5.371
4.89673	-3.186		4.86223	-0.0539999		4.85939	0.43		4.85269	2.113		4.86347	0.706		2.80929	-0.772		3.54056	5.35
4.90006	-3.186		4.86557	-0.0450001		4.86273	0.43		4.85602	2.105		4.8668	0.711		2.81095	-0.774		3.54306	5.334
4.9034	-3.188		4.8689	-0.043		4.86606	0.428		4.85936	2.099		4.87013	0.71		2.81262	-0.774		3.54556	5.315
4.90673	-3.186		4.87223	-0.043		4.86939	0.421		4.86269	2.097		4.87347	0.702		2.81429	-0.768		3.54812	5.302
4.91006	-3.179		4.87557	-0.0479998		4.87276	0.43		4.86602	2.103		4.8768	0.702		2.81595	-0.768		3.55056	5.286
4.9134	-3.173		4.8789	-0.0439998		4.87609	0.434		4.86936	2.1		4.88013	0.693		2.81765	-0.777		3.55306	5.272
4.91673	-3.175		4.88231	-0.0450001		4.87943	0.434		4.87269	2.102		4.88347	0.697		2.81932	-0.774		3.55556	5.251
4.92006	-3.183		4.88556	-0.0450001		4.88276	0.438		4.87602	2.104		4.8868	0.69		2.82099	-0.774		3.55806	5.251
4.9234	-3.183		4.8889	-0.0459998		4.88609	0.438		4.87936	2.092		4.89013	0.686		2.82265	-0.77		3.56056	5.234
4.92673	-3.183		4.89223	-0.0439998		4.88943	0.441		4.88269	2.092		4.89347	0.687		2.82432	-0.77		3.56306	5.212
4.93006	-3.181		4.89556	-0.0340002		4.89276	0.438		4.88604	2.093		4.8968	0.682		2.82599	-0.77		3.56556	5.201
4.9334	-3.187		4.8989	-0.0399998		4.89609	0.427		4.88937	2.092		4.90013	0.682		2.82765	-0.772		3.56806	5.173
4.93666	-3.191		4.90223	-0.0439998		4.89943	0.433		4.89271	2.09		4.90347	0.689		2.82932	-0.779		3.57056	5.145
4.94	-3.193		4.90556	-0.043		4.90276	0.438		4.89604	2.094		4.9068	0.689		2.83099	-0.776		3.57312	5.121
4.94333	-3.185		4.9089	-0.043		4.90609	0.427		4.89937	2.097		4.91013	0.692		2.83265	-0.772		3.57556	5.097
4.94666	-3.193		4.91223	-0.043		4.90943	0.427		4.90271	2.097		4.91346	0.69		2.83432	-0.766		3.57806	5.077
4.95	-3.185		4.91565	-0.0459998		4.91293	0.427		4.90604	2.093		4.9168	0.687		2.83599	-0.768		3.58056	5.077
4.95333	-3.185		4.9189	-0.0459998		4.91609	0.423		4.90937	2.093		4.92011	0.692		2.83765	-0.771		3.58306	5.061
4.95667	-3.185		4.92223	-0.0450001		4.91943	0.417		4.9127	2.091		4.92345	0.689		2.83932	-0.771		3.58556	5.04
4.96	-3.165		4.92556	-0.0470001		4.92276	0.413		4.91604	2.095		4.92678	0.687		2.84099	-0.779		3.58806	5.02
4.96333	-3.163		4.9289	-0.0530001		4.92609	0.417		4.91937	2.09		4.93011	0.68		2.84265	-0.778		3.59056	5.004
4.96667	-3.144		4.93223	-0.0510001		4.92942	0.411		4.9227	2.092		4.93345	0.68		2.84432	-0.779		3.59306	4.99
4.97	-3.145		4.93556	-0.0599999		4.93276	0.413		4.92604	2.094		4.93678	0.688		2.84599	-0.775		3.59556	4.965
4.97333	-3.135		4.9389	-0.064		4.93609	0.418		4.92937	2.103		4.94011	0.682		2.84765	-0.776		3.59812	4.965
4.97667	-3.135		4.94223	-0.064		4.93942	0.418		4.9327	2.103		4.94345	0.689		2.84932	-0.781		3.60056	4.94
4.98	-3.135		4.94556	-0.0709998		4.94276	0.424		4.93604	2.097		4.94685	0.688		2.85099	-0.776		3.60306	4.901
4.98333	-3.138		4.94898	-0.07		4.94609	0.434		4.93937	2.101		4.95011	0.684		2.85265	-0.776		3.60556	4.868
4.98667	-3.136		4.95223	-0.0689998		4.94942	0.439		4.9427	2.093		4.95345	0.68		2.85432	-0.77		3.60806	4.83
4.99	-3.142		4.95556	-0.072		4.95276	0.429		4.94604	2.085		4.95678	0.68		2.85603	-0.769		3.61056	4.778
4.99333	-3.138		4.9589	-0.07		4.95609	0.422		4.94937	2.08		4.96011	0.68		2.85765	-0.764		3.61306	4.72
4.99667	-3.131		4.96223	-0.07		4.95942	0.422		4.95269	2.088		4.96345	0.676		2.85932	-0.767		3.61556	4.667
5	-3.132		4.96556	-0.066		4.96276	0.434		4.95602	2.096		4.96678	0.673		2.86099	-0.765		3.61806	4.667
5.00338	-3.121		4.96889	-0.062		4.96609	0.434		4.95935	2.096		4.97011	0.671		2.86265	-0.777		3.62056	4.608
5.00672	-3.121		4.97223	-0.0599999		4.96942	0.438		4.96269	2.096		4.9735	0.664		2.86432	-0.778		3.62307	4.546
5.01005	-3.134		4.97556	-0.064		4.97276	0.443		4.96602	2.094		4.97683	0.663		2.86599	-0.778		3.62556	4.483
5.01338	-3.132		4.97889	-0.064		4.97609	0.439		4.96935	2.088		4.98016	0.655		2.86765	-0.774		3.62806	4.417
5.01672	-3.131		4.98223	-0.064		4.97951	0.435		4.97269	2.093		4.9835	0.646		2.86932	-0.758		3.63056	4.339
5.02005	-3.131		4.98556	-0.068		4.98276	0.436		4.97602	2.089		4.98683	0.646		2.87098	-0.759		3.63306	4.263
5.02338	-3.138		4.98889	-0.068		4.98609	0.427		4.97935	2.082		4.99016	0.647		2.87265	-0.756		3.63559	4.196
5.02672	-3.131		4.99223	-0.0760001		4.98942	0.43		4.98269	2.082		4.9935	0.645		2.87432	-0.751		3.63809	4.196
5.03005	-3.129		4.99556	-0.0760001		4.99276	0.43		4.98605	2.082		4.99683	0.64		2.87598	-0.755		3.64059	4.044
5.03338	-3.144		4.99889	-0.0689998		4.99609	0.433		4.98939	2.084		5.00016	0.659		2.87765	-0.751		3.64309	4.044
5.03672	-3.144		5.00223	-0.0670002		4.99942	0.436		4.99272	2.084		5.0035	0.66		2.87932	-0.751		3.64559	3.972
5.04005	-3.139		5.00556	-0.062		5.00275	0.442		4.99605	2.089		5.00683	0.663		2.88098	-0.744		3.64809	3.896
5.04338	-3.149		5.00889	-0.0689998		5.00609	0.437		4.99938	2.093		5.01016	0.664		2.88265	-0.741		3.65059	3.817
5.04672	-3.159		5.01223	-0.0709998		5.00942	0.443		5.00272	2.097		5.0135	0.664		2.88432	-0.744		3.65309	3.746
5.05005	-3.161		5.01556	-0.0709998		5.01275	0.431		5.00605	2.101		5.01683	0.664		2.88598	-0.746		3.65559	3.675
5.05338	-3.166		5.01889	-0.0579999		5.01609	0.428		5.00938	2.095		5.02016	0.662		2.88765	-0.75		3.65809	3.675
5.05672	-3.171		5.02222	-0.0579999		5.01942	0.428		5.01272	2.095		5.0235	0.649		2.88932	-0.75		3.66059	3.598
5.06005	-3.171		5.02556	-0.0539999		5.02275	0.422		5.01605	2.086		5.02683	0.642		2.89098	-0.764		3.66309	3.537
5.06338	-3.171		5.02889	-0.0559999		5.02609	0.416		5.01938	2.078		5.03016	0.646		2.89265	-0.764		3.66559	3.471
5.06672	-3.167		5.03222	-0.0539999		5.02942	0.412		5.02272	2.073		5.03349	0.647		2.89432	-0.764		3.66809	3.399
5.07	-3.171		5.03556	-0.0439998		5.03275	0.413		5.02605	2.067		5.03683	0.654		2.89598	-0.766		3.67059	3.332
5.07333	-3.18		5.03889	-0.0459998		5.03609	0.408		5.02938	2.063		5.04016	0.654		2.89765	-0.764		3.67321	3.27
5.07667	-3.183		5.04222	-0.041		5.03942	0.407		5.03272	2.059		5.04349	0.657		2.89932	-0.771		3.67559	3.208
5.08	-3.181		5.04556	-0.0340002		5.04275	0.403		5.03605	2.053		5.04683	0.655		2.90098	-0.776		3.67809	3.162
5.08334	-3.176		5.04897	-0.0340002		5.04617	0.403		5.03938	2.052		5.05016	0.664		2.90265	-0.779		3.68059	3.114
5.08667	-3.176		5.05222	-0.0249999		5.04942	0.403		5.04272	2.052		5.05349	0.67		2.90432	-0.783		3.68309	3.114
5.09	-3.16		5.05556	-0.0240001		5.0527	0.4		5.04605	2.042		5.05683	0.668		2.90598	-0.783		3.68559	3.079
5.09334	-3.172		5.05889	-0.0300002		5.05604	0.398		5.04938	2.044		5.06016	0.666		2.90765	-0.784		3.68809	3.04
5.09667	-3.17		5.06222	-0.031		5.05937	0.411		5.05271	2.05		5.06349	0.681		2.90928	-0.775		3.69059	2.988
5.1	-3.168		5.06551	-0.035		5.0627	0.417		5.05605	2.056		5.06683	0.681		2.91095	-0.779		3.69309	2.945
5.10335	-3.157		5.06884	-0.0379998		5.06603	0.432		5.05938	2.063		5.07016	0.683		2.91262	-0.776		3.69559	2.908
5.10669	-3.155		5.07217	-0.0379998		5.06937	0.435		5.06271	2.065		5.07349	0.678		2.91428	-0.773		3.69809	2.908
5.11002	-3.147		5.07551	-0.039		5.0727	0.435		5.06605	2.065		5.07683	0.68		2.91595	-0.773		3.70059	2.871
5.11335	-3.147		5.07884	-0.0340002		5.07604	0.434		5.06938	2.071		5.08016	0.68		2.91762	-0.775		3.70309	2.836
5.11669	-3.147		5.08237	-0.0269999		5.07942	0.434		5.07271	2.067		5.08349	0.684		2.91928	-0.779		3.70559	2.797
5.12002	-3.147		5.08551	-0.0200001		5.0827	0.439		5.07605	2.069		5.08683	0.678		2.92095	-0.779		3.70809	2.757
5.12335	-3.151		5.08884	-0.0160001		5.08605	0.438		5.07938	2.075		5.09016	0.672		2.92262	-0.774		3.71059	2.717
5.12669	-3.162		5.09217	-0.0169998		5.08939	0.434		5.08271	2.081		5.09349	0.672		2.92428	-0.773		3.71309	2.688
5.13002	-3.156		5.09551	-0.0140001		5.09272	0.434		5.08605	2.088		5.09682	0.664		2.92596	-0.775		3.71559	2.657
5.13335	-3.164		5.09886	-0.0140001		5.09605	0.431		5.08938	2.085		5.10016	0.673		2.92762	-0.775		3.71809	2.657
5.13669	-3.166		5.10219	-0.01		5.09938	0.431		5.09271	2.078		5.10349	0.667		2.92929	-0.779		3.72059	2.61
5.14002	-3.166		5.10551	-0.0109998		5.10272	0.425		5.09605	2.078		5.10682	0.659		2.93096	-0.775		3.72321	2.61
5.14335	-3.162		5.10884	-0.00599999		5.10605	0.42		5.09938	2.072		5.11016	0.653		2.93262	-0.774		3.72559	2.585
5.14669	-3.155		5.11217	-0.01		5.10938	0.417		5.10271	2.073		5.11349	0.65		2.93429	-0.774		3.72809	2.567
5.15002	-3.151		5.11567	-0.0140001		5.11272	0.423		5.10605	2.078		5.11682	0.653		2.93596	-0.769		3.73059	2.556
5.15335	-3.147		5.11884	-0.0129998		5.11605	0.429		5.10938	2.081		5.12016	0.653		2.93762	-0.773		3.73309	2.541
5.15669	-3.147		5.12217	-0.0129998		5.11938	0.435		5.11271	2.079		5.12349	0.655		2.93929	-0.768		3.73559	2.535
5.16002	-3.149		5.12551	-0.0220001		5.12272	0.436		5.11605	2.082		5.12682	0.659		2.94096	-0.769		3.73809	2.535
5.16335	-3.146		5.12884	-0.0220001		5.12605	0.436		5.11938	2.076		5.13016	0.662		2.94262	-0.766		3.74059	2.508
5.16669	-3.155		5.13217	-0.0220001		5.12938	0.435		5.12271	2.082		5.13344	0.674		2.94429	-0.763		3.74309	2.508
5.17002	-3.155		5.13551	-0.0220001		5.13272	0.435		5.12605	2.082		5.13677	0.671		2.94596	-0.766		3.74556	2.501
5.17335	-3.163		5.13889	-0.0260001		5.13605	0.433		5.12938	2.082		5.14011	0.671		2.94762	-0.766		3.74806	2.497
5.17669	-3.157		5.14222	-0.0249999		5.13938	0.43		5.13271	2.083		5.14344	0.67		2.94929	-0.767		3.75056	2.498
5.18002	-3.159		5.14556	-0.0249999		5.14272	0.434		5.13604	2.084		5.14677	0.67		2.95096	-0.772		3.75306	2.488
5.18335	-3.168		5.14889	-0.0249999		5.14622	0.437		5.13938	2.079		5.15011	0.672		2.95262	-0.766		3.75556	2.488
5.18669	-3.154		5.15222	-0.0220001		5.14938	0.437		5.14271	2.074		5.15344	0.678		2.95429	-0.762		3.75806	2.488
5.19002	-3.147		5.15556	-0.0249999		5.15271	0.437		5.14604	2.082		5.15677	0.69		2.95596	-0.764		3.76056	2.483
5.19335	-3.147		5.15889	-0.0109998		5.15605	0.445		5.14938	2.072		5.16011	0.692		2.95762	-0.768		3.76306	2.477
5.19669	-3.139		5.16222	-0.0149998		5.15938	0.441		5.15271	2.072		5.16344	0.696		2.95929	-0.767		3.76556	2.478
5.20002	-3.147		5.16556	-0.0209999		5.16271	0.442		5.15604	2.057		5.16682	0.695		2.96096	-0.767		3.76806	2.481
5.20335	-3.135		5.16889	-0.0200001		5.16605	0.443		5.15938	2.059		5.17016	0.694		2.96262	-0.769		3.77056	2.489
5.20669	-3.139		5.17222	-0.0289999		5.16938	0.448		5.16271	2.058		5.17349	0.694		2.96429	-0.762		3.77306	2.484
5.21002	-3.141		5.17556	-0.0269999		5.17271	0.464		5.16601	2.06		5.17682	0.697		2.96596	-0.761		3.77556	2.488
5.21335	-3.136		5.17889	-0.0300002		5.17605	0.461		5.16934	2.059		5.18016	0.704		2.96762	-0.769		3.77806	2.494
5.21669	-3.137		5.18231	-0.0300002		5.17938	0.469		5.17268	2.064		5.18349	0.71		2.96929	-0.769		3.78056	2.494
5.22002	-3.137		5.18556	-0.0320002		5.18271	0.469		5.17601	2.064		5.18682	0.71		2.97096	-0.771		3.78306	2.502
5.22335	-3.132		5.18889	-0.0260001		5.18605	0.476		5.17934	2.072		5.19016	0.705		2.97262	-0.765		3.78556	2.509
5.22669	-3.126		5.19222	-0.0240001		5.18938	0.482		5.18268	2.078		5.19349	0.703		2.97429	-0.765		3.78806	2.515
5.23002	-3.131		5.19551	-0.0249999		5.19271	0.477		5.18601	2.089		5.19682	0.705		2.97595	-0.769		3.79056	2.52
5.23335	-3.127		5.19884	-0.0129998		5.19605	0.478		5.18934	2.09		5.20015	0.705		2.97762	-0.773		3.79306	2.529
5.23669	-3.125		5.20217	-0.0129998		5.19938	0.472		5.19268	2.086		5.20349	0.698		2.97929	-0.778		3.79561	2.54
5.24002	-3.12		5.2055	-0.0169998		5.20271	0.467		5.19601	2.094		5.20677	0.695		2.98095	-0.779		3.79811	2.546
5.24335	-3.113		5.20884	-0.0169998		5.20605	0.47		5.19939	2.094		5.2101	0.693		2.98262	-0.786		3.80061	2.546
5.24669	-3.113		5.21217	-0.0169998		5.20938	0.47		5.20273	2.095		5.21364	0.683		2.98429	-0.797		3.80311	2.558
5.25002	-3.112		5.21567	-0.00800001		5.21271	0.464		5.20606	2.095		5.21677	0.679		2.98595	-0.792		3.80561	2.575
5.25335	-3.119		5.21884	-0.00500022		5.21604	0.458		5.20934	2.096		5.2201	0.671		2.98762	-0.792		3.80811	2.592
5.25669	-3.109		5.22217	-0.00800001		5.21938	0.464		5.21268	2.093		5.22344	0.67		2.98929	-0.787		3.81061	2.602
5.26002	-3.111		5.22551	-0.00599999		5.22271	0.46		5.21601	2.083		5.22677	0.67		2.99095	-0.782		3.81311	2.618
5.26335	-3.104		5.22887	5.21541e-08		5.22604	0.453		5.21934	2.082		5.2301	0.669		2.99262	-0.789		3.81561	2.63
5.26669	-3.096		5.2322	-0.00599999		5.22936	0.447		5.22268	2.073		5.23344	0.671		2.99429	-0.783		3.81811	2.649
5.27002	-3.099		5.23554	-0.00599999		5.23269	0.447		5.22601	2.075		5.23677	0.678		2.99595	-0.771		3.82061	2.649
5.27335	-3.099		5.23887	-0.00699977		5.23603	0.447		5.22934	2.075		5.2401	0.69		2.99761	-0.767		3.82311	2.667
5.27669	-3.093		5.2422	-0.0200001		5.23936	0.449		5.23268	2.085		5.24344	0.689		2.99928	-0.769		3.82561	2.682
5.28002	-3.11		5.24554	-0.0220001		5.24269	0.45		5.23601	2.09		5.24677	0.692		3.00095	-0.769		3.82811	2.701
5.28334	-3.103		5.24904	-0.0249999		5.24603	0.444		5.23934	2.098		5.2501	0.695		3.00261	-0.771		3.83061	2.71
5.28672	-3.097		5.2522	-0.0220001		5.24936	0.442		5.24268	2.095		5.25344	0.695		3.00428	-0.77		3.83311	2.726
5.29	-3.083		5.25554	-0.0240001		5.25269	0.439		5.24601	2.1		5.25677	0.697		3.00595	-0.772		3.83561	2.729
5.29334	-3.088		5.25887	-0.0189999		5.25603	0.443		5.24934	2.092		5.2601	0.709		3.00761	-0.769		3.83811	2.739
5.29667	-3.102		5.2622	-0.0189999		5.25936	0.44		5.25267	2.092		5.26344	0.709		3.00928	-0.771		3.84061	2.753
5.30167	-3.103		5.26554	-0.0280002		5.26269	0.44		5.25601	2.105		5.26677	0.709		3.01095	-0.772		3.84306	2.753
5.30334	-3.103		5.26887	-0.0180001		5.26603	0.434		5.25934	2.105		5.2701	0.713		3.01261	-0.774		3.84556	2.76
5.30667	-3.098		5.27217	-0.0200001		5.26936	0.441		5.26267	2.108		5.27344	0.728		3.01428	-0.774		3.84806	2.775
5.31	-3.087		5.2755	-0.0260001		5.27269	0.439		5.26601	2.1		5.27677	0.732		3.01595	-0.77		3.85056	2.792
5.31334	-3.087		5.27884	-0.039		5.27603	0.441		5.26934	2.101		5.2801	0.735		3.01761	-0.775		3.85306	2.803
5.31674	-3.093		5.2822	-0.0340002		5.27936	0.441		5.27267	2.101		5.28344	0.735		3.01928	-0.769		3.85556	2.813
5.32007	-3.104		5.2855	-0.0340002		5.28269	0.442		5.27601	2.097		5.28677	0.735		3.02095	-0.781		3.85806	2.823
5.3234	-3.102		5.28884	-0.0379998		5.28603	0.449		5.27942	2.092		5.2901	0.738		3.02261	-0.78		3.86056	2.823
5.32667	-3.108		5.29217	-0.041		5.28936	0.449		5.28267	2.092		5.29344	0.743		3.02428	-0.782		3.86306	2.829
5.33001	-3.108		5.2955	-0.041		5.29269	0.451		5.28601	2.086		5.29677	0.744		3.02595	-0.784		3.86556	2.837
5.33334	-3.098		5.29884	-0.035		5.29603	0.461		5.28934	2.082		5.3001	0.744		3.02761	-0.784		3.8681	2.85
5.33667	-3.095		5.30217	-0.0439998		5.29936	0.469		5.29267	2.077		5.30344	0.748		3.02928	-0.785		3.8706	2.869
5.34001	-3.085		5.3055	-0.0490001		5.30269	0.473		5.29601	2.072		5.30677	0.75		3.03097	-0.787		3.8731	2.877
5.34334	-3.092		5.30889	-0.0519999		5.30603	0.481		5.29934	2.073		5.3101	0.75		3.03264	-0.786		3.8756	2.882
5.34667	-3.097		5.31222	-0.0519999		5.30936	0.491		5.30267	2.067		5.31342	0.755		3.0343	-0.78		3.8781	2.894
5.35001	-3.1		5.31564	-0.0630002		5.31269	0.49		5.30601	2.059		5.31675	0.76		3.03597	-0.781		3.8806	2.894
5.35334	-3.107		5.31889	-0.0630002		5.31603	0.49		5.30934	2.059		5.32009	0.755		3.03764	-0.779		3.8831	2.905
5.35667	-3.107		5.32222	-0.0559999		5.31936	0.488		5.31267	2.042		5.32342	0.757		3.0393	-0.782		3.8856	2.936
5.36002	-3.117		5.32555	-0.0599999		5.32269	0.478		5.31601	2.039		5.32675	0.759		3.04097	-0.782		3.8881	2.998
5.36336	-3.113		5.32889	-0.0630002		5.32603	0.481		5.31934	2.033		5.33009	0.769		3.04264	-0.776		3.8906	3.069
5.36669	-3.126		5.33222	-0.0530001		5.32936	0.481		5.32267	2.034		5.33342	0.764		3.0443	-0.772		3.8931	3.144
5.37002	-3.126		5.33555	-0.0490001		5.33269	0.477		5.326	2.025		5.33675	0.764		3.04597	-0.764		3.8956	3.225
5.37336	-3.127		5.33889	-0.0490001		5.33603	0.48		5.32934	2.019		5.34009	0.754		3.04764	-0.754		3.89816	3.315
5.37669	-3.121		5.34222	-0.0539999		5.33936	0.477		5.33267	2.019		5.34342	0.751		3.0493	-0.759		3.9006	3.409
5.38002	-3.122		5.34555	-0.0539999		5.34269	0.477		5.336	2.028		5.34675	0.752		3.05097	-0.753		3.9031	3.49
5.38336	-3.122		5.34897	-0.0530001		5.34602	0.474		5.33934	2.029		5.35009	0.748		3.05264	-0.749		3.9056	3.49
5.38669	-3.113		5.35222	-0.0519999		5.34936	0.468		5.34267	2.041		5.35342	0.737		3.0543	-0.749		3.9081	3.558
5.39002	-3.105		5.35555	-0.0499999		5.35269	0.478		5.346	2.036		5.35676	0.737		3.05597	-0.744		3.9106	3.63
5.39336	-3.112		5.35888	-0.0499999		5.35602	0.487		5.34934	2.047		5.36014	0.75		3.05764	-0.741		3.9131	3.69
5.39669	-3.106		5.36222	-0.0479998		5.35936	0.49		5.35267	2.046		5.36347	0.75		3.0593	-0.737		3.9156	3.747
5.40002	-3.1		5.36555	-0.0479998		5.36269	0.487		5.35601	2.042		5.3668	0.75		3.06097	-0.738		3.9181	3.804
5.40336	-3.093		5.36888	-0.0490001		5.36602	0.492		5.35934	2.037		5.37014	0.75		3.06261	-0.745		3.9206	3.804
5.40669	-3.1		5.37222	-0.043		5.36936	0.492		5.36267	2.037		5.37347	0.751		3.06428	-0.74		3.9231	3.846
5.41002	-3.1		5.37555	-0.033		5.37269	0.491		5.36607	2.046		5.3768	0.749		3.06594	-0.737		3.9256	3.893
5.41336	-3.111		5.37888	-0.0249999		5.37602	0.495		5.36941	2.055		5.38022	0.744		3.06761	-0.737		3.9281	3.93
5.41669	-3.107		5.38247	-0.0169998		5.37936	0.494		5.37274	2.048		5.38347	0.739		3.06928	-0.735		3.9306	3.973
5.42002	-3.113		5.38555	-0.00800001		5.38269	0.498		5.37607	2.046		5.3868	0.744		3.07094	-0.736		3.9331	4.025
5.42336	-3.111		5.38888	-0.00199996		5.38602	0.495		5.3794	2.046		5.39014	0.744		3.07265	-0.743		3.9356	4.087
5.42669	-3.106		5.39222	-0.00100019		5.38936	0.503		5.38274	2.043		5.39347	0.743		3.07428	-0.739		3.9381	4.152
5.43002	-3.1		5.39555	0.00699987		5.39269	0.502		5.38607	2.047		5.3968	0.739		3.07594	-0.736		3.9406	4.215
5.43336	-3.087		5.39888	0.00699987		5.39604	0.502		5.3894	2.056		5.40014	0.744		3.07761	-0.738		3.9431	4.215
5.43669	-3.087		5.40222	5.21541e-08		5.39937	0.494		5.39274	2.056		5.40347	0.743		3.0793	-0.736		3.9456	4.28
5.44002	-3.083		5.40555	-0.00699977		5.40271	0.496		5.39607	2.046		5.4068	0.743		3.08097	-0.736		3.9481	4.338
5.44336	-3.061		5.40888	-0.0140001		5.40604	0.5		5.3994	2.049		5.41014	0.74		3.08264	-0.737		3.9506	4.404
5.44667	-3.054		5.41221	-0.0149998		5.40937	0.499		5.40274	2.056		5.41347	0.738		3.0843	-0.741		3.9531	4.466
5.45001	-3.043		5.4158	-0.0209999		5.41271	0.506		5.40607	2.048		5.4168	0.738		3.08597	-0.741		3.9556	4.535
5.45334	-3.041		5.41888	-0.0209999		5.41604	0.51		5.4094	2.044		5.42013	0.74		3.08764	-0.745		3.9581	4.595
5.45667	-3.037		5.42221	-0.0240001		5.41937	0.505		5.41274	2.054		5.42347	0.744		3.0893	-0.746		3.9606	4.595
5.46001	-3.031		5.42555	-0.0289999		5.42271	0.505		5.41607	2.062		5.4268	0.744		3.09097	-0.757		3.9631	4.691
5.46334	-3.031		5.42888	-0.0320002		5.42604	0.51		5.4194	2.062		5.43013	0.737		3.09264	-0.751		3.9656	4.737
5.46667	-3.033		5.43221	-0.035		5.42937	0.504		5.42274	2.069		5.43347	0.737		3.0943	-0.751		3.9681	4.737
5.47001	-3.04		5.43555	-0.031		5.43271	0.495		5.42607	2.066		5.4368	0.732		3.09597	-0.753		3.9706	4.778
5.47334	-3.044		5.43888	-0.031		5.43604	0.484		5.4294	2.074		5.44013	0.731		3.09764	-0.761		3.9731	4.825
5.47668	-3.041		5.44221	-0.031		5.43937	0.475		5.43273	2.073		5.44347	0.731		3.0993	-0.763		3.9756	4.871
5.48003	-3.038		5.44555	-0.031		5.44271	0.463		5.43607	2.075		5.4468	0.728		3.10097	-0.761		3.9781	4.913
5.48336	-3.039		5.44913	-0.0320002		5.44604	0.457		5.4394	2.085		5.45013	0.722		3.10264	-0.755		3.9806	4.913
5.48669	-3.048		5.45221	-0.0320002		5.44937	0.457		5.44273	2.083		5.45347	0.73		3.1043	-0.748		3.9831	4.954
5.49003	-3.048		5.45555	-0.037		5.45271	0.45		5.446	2.083		5.4568	0.734		3.10597	-0.74		3.9856	4.995
5.49336	-3.052		5.45888	-0.033		5.45604	0.447		5.44934	2.089		5.46013	0.734		3.10764	-0.74		3.9881	5.027
5.49669	-3.044		5.46221	-0.031		5.45937	0.447		5.45267	2.087		5.46347	0.725		3.1093	-0.738		3.9906	5.06
5.50003	-3.047		5.46555	-0.0300002		5.4627	0.453		5.456	2.092		5.4668	0.726		3.11097	-0.742		3.9931	5.095
5.50336	-3.047		5.46888	-0.0280002		5.46604	0.439		5.45934	2.087		5.47013	0.726		3.11263	-0.747		3.9956	5.123
5.50669	-3.046		5.47221	-0.0280002		5.46937	0.442		5.46267	2.087		5.47347	0.726		3.1143	-0.741		3.99823	5.165
5.51003	-3.056		5.47554	-0.0379998		5.47271	0.446		5.466	2.088		5.4768	0.732		3.11597	-0.748		4.0006	5.165
5.51336	-3.069		5.47888	-0.0379998		5.47604	0.446		5.46934	2.088		5.48013	0.733		3.11763	-0.743		4.00307	5.23
5.51669	-3.069		5.48229	-0.039		5.47937	0.451		5.47267	2.087		5.48346	0.74		3.1193	-0.733		4.00557	5.23
5.52003	-3.072		5.48554	-0.037		5.4827	0.44		5.476	2.085		5.4868	0.73		3.12097	-0.732		4.00807	5.254
5.52336	-3.07		5.48883	-0.0289999		5.48604	0.443		5.47933	2.079		5.49013	0.722		3.12263	-0.732		4.01057	5.277
5.52669	-3.062		5.49216	-0.0240001		5.48937	0.446		5.48267	2.077		5.49346	0.724		3.1243	-0.734		4.01307	5.308
5.53003	-3.061		5.49548	-0.0169998		5.4927	0.453		5.486	2.071		5.4968	0.724		3.12597	-0.727		4.01557	5.327
5.53336	-3.063		5.49881	-0.0169998		5.49604	0.459		5.48933	2.071		5.50013	0.736		3.12763	-0.731		4.01807	5.349
5.53669	-3.063		5.50214	-0.012		5.49937	0.466		5.49267	2.063		5.50346	0.739		3.1293	-0.733		4.02057	5.349
5.54003	-3.058		5.50548	-0.01		5.5027	0.466		5.496	2.063		5.50675	0.743		3.13097	-0.742		4.02307	5.367
5.54336	-3.058		5.50881	-0.00899978		5.50604	0.463		5.49933	2.059		5.51008	0.749		3.13263	-0.747		4.02557	5.387
5.54669	-3.054		5.51214	-0.0109998		5.50937	0.47		5.50267	2.064		5.51346	0.751		3.1343	-0.755		4.02812	5.401
5.55003	-3.051		5.51581	-0.0129998		5.5127	0.468		5.506	2.06		5.51675	0.752		3.13597	-0.755		4.03062	5.416
5.55336	-3.047		5.51881	-0.0189999		5.51604	0.467		5.50933	2.053		5.52008	0.76		3.13763	-0.754		4.03312	5.416
5.55669	-3.038		5.52214	-0.0229999		5.51937	0.461		5.51267	2.041		5.52341	0.76		3.1393	-0.758		4.03557	5.413
5.56003	-3.031		5.52548	-0.0160001		5.5227	0.461		5.516	2.05		5.52675	0.76		3.14097	-0.755		4.03807	5.412
5.56334	-3.037		5.52881	-0.0160001		5.52604	0.457		5.51933	2.043		5.53008	0.761		3.14263	-0.761		4.04057	5.393
5.56668	-3.034		5.53214	-0.0140001		5.52937	0.457		5.52267	2.045		5.53341	0.762		3.1443	-0.755		4.04307	5.393
5.57001	-3.034		5.53548	-0.0189999		5.5327	0.451		5.526	2.042		5.53675	0.761		3.14597	-0.762		4.04557	5.373
5.57334	-3.03		5.53881	-0.0189999		5.53604	0.452		5.52933	2.042		5.54015	0.763		3.14763	-0.758		4.04807	5.35
5.57668	-3.031		5.54214	-0.033		5.53937	0.45		5.53267	2.04		5.54348	0.763		3.1493	-0.758		4.05057	5.331
5.58001	-3.033		5.54548	-0.0379998		5.5427	0.453		5.536	2.037		5.54681	0.768		3.15097	-0.758		4.05307	5.316
5.58334	-3.032		5.54906	-0.0379998		5.54603	0.451		5.53933	2.031		5.55014	0.768		3.15263	-0.751		4.05557	5.302
5.58688	-3.03		5.55214	-0.0379998		5.54937	0.447		5.54267	2.035		5.55348	0.775		3.1543	-0.753		4.05807	5.282
5.58999	-3.036		5.55548	-0.037		5.5527	0.451		5.546	2.033		5.55681	0.772		3.15597	-0.76		4.06058	5.282
5.59334	-3.034		5.55881	-0.033		5.55603	0.449		5.54933	2.033		5.56014	0.775		3.15763	-0.76		4.06308	5.267
5.59668	-3.034		5.56214	-0.0320002		5.55937	0.449		5.55267	2.033		5.56348	0.773		3.1593	-0.757		4.06558	5.247
5.60001	-3.036		5.56548	-0.0360002		5.5627	0.454		5.556	2.029		5.56681	0.776		3.16097	-0.758		4.06808	5.223
5.60334	-3.033		5.56881	-0.035		5.56603	0.455		5.55933	2.036		5.57014	0.78		3.16267	-0.758		4.07058	5.202
5.60668	-3.031		5.57214	-0.0260001		5.56937	0.451		5.56267	2.043		5.57348	0.786		3.1643	-0.768		4.07308	5.174
5.61001	-3.031		5.57548	-0.033		5.5727	0.441		5.566	2.047		5.57681	0.786		3.16597	-0.763		4.07558	5.15
5.61334	-3.031		5.57881	-0.033		5.57602	0.45		5.56933	2.054		5.58023	0.782		3.16763	-0.764		4.07808	5.117
5.61668	-3.029		5.58231	-0.037		5.57935	0.457		5.57267	2.058		5.58348	0.782		3.16927	-0.759		4.08058	5.09
5.62001	-3.033		5.58547	-0.037		5.58268	0.458		5.576	2.058		5.58681	0.772		3.17094	-0.754		4.08308	5.09
5.62334	-3.033		5.58881	-0.035		5.58602	0.458		5.57933	2.067		5.59014	0.772		3.17261	-0.75		4.08558	5.064
5.62668	-3.026		5.59214	-0.0300002		5.58935	0.464		5.58267	2.065		5.59348	0.77		3.17427	-0.754		4.08808	5.034
5.63001	-3.026		5.59547	-0.0300002		5.59268	0.466		5.586	2.061		5.59681	0.767		3.17594	-0.754		4.09058	5.003
5.63334	-3.022		5.59881	-0.0300002		5.59602	0.469		5.58938	2.067		5.60014	0.757		3.17761	-0.754		4.09309	5.003
5.63668	-3.027		5.60214	-0.0140001		5.59935	0.47		5.59272	2.075		5.60348	0.757		3.17927	-0.746		4.09559	4.982
5.64001	-3.021		5.60547	-0.0169998		5.60268	0.467		5.59605	2.074		5.60681	0.756		3.18093	-0.739		4.09809	4.969
5.64334	-3.017		5.60881	-0.0180001		5.60602	0.467		5.59938	2.087		5.61014	0.758		3.1826	-0.738		4.10059	4.961
5.64668	-3.023		5.61214	-0.0180001		5.60942	0.472		5.60272	2.087		5.61347	0.76		3.18427	-0.733		4.10309	4.97
5.65001	-3.023		5.61564	-0.0109998		5.61275	0.472		5.60605	2.092		5.61681	0.76		3.18597	-0.74		4.10559	4.97
5.65338	-3.022		5.61881	-0.01		5.61608	0.481		5.60938	2.092		5.62014	0.762		3.18763	-0.739		4.10809	4.972
5.65666	-3.014		5.62214	-0.00500022		5.61935	0.475		5.61271	2.095		5.62347	0.758		3.1893	-0.739		4.11059	4.974
5.66	-3.007		5.62547	-0.00199996		5.62268	0.48		5.61605	2.1		5.62681	0.756		3.19093	-0.743		4.11309	4.976
5.66333	-2.999		5.62881	-0.00100019		5.62602	0.481		5.61938	2.107		5.63014	0.756		3.1926	-0.742		4.11559	4.98
5.66666	-2.988		5.63214	-0.012		5.62935	0.482		5.62271	2.105		5.63347	0.751		3.19427	-0.738		4.11809	5.001
5.67	-2.98		5.63547	-0.0149998		5.63268	0.485		5.62605	2.102		5.63681	0.751		3.19601	-0.736		4.12059	5.03
5.67333	-2.977		5.6388	-0.0149998		5.63602	0.477		5.62938	2.102		5.64014	0.751		3.1976	-0.745		4.12309	5.03
5.67666	-2.971		5.64214	-0.0200001		5.63935	0.477		5.63271	2.104		5.64347	0.752		3.19927	-0.748		4.12559	5.049
5.68	-2.971		5.64547	-0.0200001		5.64268	0.48		5.63605	2.107		5.64689	0.736		3.20093	-0.755		4.12807	5.082
5.68333	-2.969		5.64897	-0.0180001		5.64602	0.474		5.63938	2.102		5.65014	0.742		3.2026	-0.755		4.13057	5.11
5.68666	-2.98		5.65214	-0.0169998		5.64935	0.475		5.64271	2.097		5.65347	0.744		3.20427	-0.763		4.13307	5.132
5.69	-2.986		5.65547	-0.0229999		5.6527	0.468		5.64605	2.091		5.65681	0.744		3.20593	-0.773		4.13558	5.165
5.69333	-2.977		5.6588	-0.0229999		5.65603	0.469		5.64938	2.091		5.66014	0.754		3.2076	-0.767		4.13808	5.194
5.69666	-2.978		5.66214	-0.0200001		5.65937	0.466		5.65271	2.084		5.66347	0.748		3.20927	-0.763		4.14058	5.228
5.7	-2.972		5.66547	-0.0200001		5.6627	0.473		5.65605	2.084		5.6668	0.746		3.21093	-0.763		4.14308	5.228
5.70338	-2.963		5.6688	-0.0200001		5.66603	0.473		5.65938	2.088		5.67014	0.745		3.21264	-0.764		4.14556	5.241
5.70671	-2.963		5.67214	-0.0149998		5.66937	0.477		5.66271	2.088		5.67347	0.75		3.21427	-0.771		4.14806	5.26
5.71005	-2.969		5.67547	-0.0209999		5.6727	0.489		5.66605	2.091		5.67674	0.739		3.21593	-0.771		4.15061	5.274
5.71338	-2.971		5.6788	-0.0180001		5.67603	0.484		5.66938	2.091		5.68007	0.726		3.2176	-0.773		4.15311	5.289
5.71671	-2.974		5.68232	-0.0140001		5.67936	0.484		5.67271	2.089		5.6834	0.719		3.21927	-0.78		4.15561	5.303
5.72005	-2.973		5.68547	-0.00599999		5.6827	0.492		5.67604	2.081		5.68674	0.719		3.22093	-0.775		4.15811	5.318
5.72338	-2.967		5.6888	-0.00599999		5.68603	0.495		5.67938	2.074		5.69007	0.717		3.2226	-0.782		4.16061	5.325
5.72671	-2.963		5.69214	-0.0030002		5.68937	0.483		5.68271	2.074		5.6934	0.714		3.22427	-0.779		4.16311	5.325
5.73005	-2.96		5.69547	0.00200007		5.6927	0.483		5.68604	2.069		5.69674	0.718		3.22593	-0.79		4.16561	5.328
5.73338	-2.96		5.6988	0.00200007		5.69603	0.479		5.68938	2.067		5.70007	0.71		3.2276	-0.779		4.16811	5.328
5.73671	-2.95		5.70214	0.0109999		5.69936	0.476		5.69271	2.069		5.7034	0.71		3.22927	-0.779		4.17061	5.32
5.74005	-2.951		5.70547	0.0060001		5.7027	0.474		5.69604	2.065		5.70674	0.712		3.23093	-0.78		4.17311	5.31
5.74338	-2.944		5.7088	0.00899989		5.70603	0.473		5.69938	2.066		5.71007	0.717		3.2326	-0.769		4.17561	5.296
5.74671	-2.935		5.71214	0.0129999		5.70936	0.477		5.70271	2.071		5.71345	0.717		3.23427	-0.766		4.17811	5.269
5.75005	-2.934		5.71594	0.0200002		5.7127	0.483		5.70604	2.064		5.71679	0.713		3.23593	-0.768		4.18061	5.249
5.75338	-2.928		5.7188	0.0200002		5.71603	0.485		5.70938	2.064		5.72012	0.705		3.2376	-0.761		4.18311	5.249
5.75671	-2.922		5.72214	0.023		5.71936	0.485		5.71271	2.074		5.72345	0.699		3.23927	-0.76		4.18561	5.22
5.76005	-2.922		5.72547	0.0310001		5.7227	0.483		5.71604	2.082		5.72679	0.695		3.24093	-0.762		4.18811	5.184
5.76338	-2.918		5.7288	0.0239998		5.72603	0.48		5.71938	2.077		5.73012	0.694		3.2426	-0.762		4.19061	5.132
5.76671	-2.924		5.73217	0.019		5.72936	0.483		5.72271	2.073		5.7334	0.704		3.24427	-0.755		4.19311	5.082
5.77005	-2.928		5.7355	0.0160002		5.7327	0.484		5.72604	2.07		5.73674	0.702		3.24597	-0.754		4.19562	5.023
5.77338	-2.924		5.73884	0.0200002		5.73603	0.488		5.72938	2.067		5.74007	0.702		3.2476	-0.749		4.19812	4.962
5.77671	-2.92		5.74217	0.0109999		5.73935	0.485		5.73271	2.061		5.7434	0.697		3.24926	-0.749		4.20062	4.889
5.78005	-2.914		5.7455	0.0160002		5.74268	0.492		5.73604	2.061		5.74674	0.706		3.25093	-0.759		4.20312	4.807
5.78338	-2.93		5.74909	0.0160002		5.74601	0.492		5.73938	2.056		5.75007	0.704		3.2526	-0.761		4.20561	4.741
5.78671	-2.93		5.75217	0.0120001		5.74935	0.489		5.74271	2.056		5.7534	0.701		3.25426	-0.769		4.20812	4.741
5.79005	-2.93		5.7555	0.0149999		5.75268	0.496		5.74604	2.067		5.75674	0.702		3.25593	-0.769		4.21062	4.663
5.79338	-2.943		5.75884	0.0120001		5.75601	0.498		5.74932	2.065		5.76007	0.694		3.2576	-0.762		4.21307	4.58
5.79671	-2.948		5.76217	0.0160002		5.75935	0.492		5.75266	2.061		5.7634	0.693		3.25926	-0.761		4.21557	4.494
5.80005	-2.945		5.7655	0.0149999		5.76268	0.49		5.75599	2.058		5.76674	0.693		3.26093	-0.767		4.21807	4.41
5.80338	-2.949		5.76884	0.021		5.76601	0.488		5.75932	2.047		5.77007	0.682		3.2626	-0.768		4.22057	4.321
5.80671	-2.955		5.77217	0.021		5.76935	0.484		5.76266	2.047		5.7734	0.683		3.26426	-0.769		4.22307	4.321
5.81005	-2.948		5.7755	0.019		5.77268	0.484		5.76599	2.038		5.77674	0.684		3.26593	-0.766		4.22557	4.225
5.81338	-2.948		5.77884	0.00800011		5.77601	0.482		5.76931	2.046		5.78007	0.692		3.2676	-0.757		4.22807	4.139
5.81671	-2.941		5.78242	0.00299984		5.77935	0.479		5.77264	2.043		5.78345	0.694		3.2693	-0.757		4.23057	4.052
5.82021	-2.937		5.7855	0.00299984		5.78268	0.483		5.77597	2.045		5.78679	0.689		3.27096	-0.751		4.23307	3.973
5.82338	-2.926		5.78884	-0.00199996		5.78601	0.483		5.77931	2.055		5.79012	0.689		3.27263	-0.75		4.23557	3.892
5.82671	-2.914		5.79217	-0.00500022		5.78935	0.485		5.78264	2.058		5.79345	0.689		3.2743	-0.753		4.23809	3.803
5.83005	-2.905		5.7955	-0.00500022		5.79268	0.487		5.78597	2.061		5.79679	0.686		3.27596	-0.75		4.24059	3.72
5.83338	-2.906		5.7988	-0.00199996		5.79601	0.499		5.78931	2.06		5.80012	0.683		3.27763	-0.744		4.24309	3.72
5.83671	-2.9		5.80214	-0.00100019		5.79935	0.499		5.79264	2.066		5.80345	0.685		3.27934	-0.741		4.24559	3.64
5.84005	-2.9		5.80547	-0.00100019		5.80268	0.496		5.79597	2.066		5.80679	0.675		3.28096	-0.738		4.24809	3.583
5.84338	-2.901		5.8088	-0.00199996		5.80601	0.497		5.79931	2.076		5.81012	0.673		3.28263	-0.738		4.25059	3.519
5.84671	-2.906		5.81214	-0.00100019		5.80935	0.499		5.80264	2.072		5.81345	0.68		3.2843	-0.742		4.25309	3.473
5.85005	-2.907		5.8155	-0.00500022		5.81268	0.499		5.80597	2.074		5.81673	0.677		3.28596	-0.745		4.25559	3.444
5.85346	-2.902		5.8188	0.00200007		5.81601	0.501		5.80931	2.078		5.82007	0.677		3.28763	-0.743		4.25934	3.437
5.85671	-2.912		5.82214	0.00200007		5.81934	0.496		5.81264	2.072		5.8234	0.68		3.2893	-0.734		4.26059	3.452
5.86005	-2.917		5.82547	0.0060001		5.82268	0.496		5.81597	2.075		5.82673	0.672		3.29096	-0.726		4.26309	3.452
5.86338	-2.904		5.82887	0.0060001		5.82601	0.496		5.81931	2.075		5.83007	0.666		3.29263	-0.726		4.26559	3.503
5.86666	-2.904		5.8322	0.00899989		5.82934	0.48		5.82264	2.069		5.8334	0.663		3.2943	-0.721		4.26809	3.503
5.87	-2.893		5.83553	0.00800011		5.83268	0.477		5.82597	2.064		5.83673	0.659		3.29596	-0.716		4.27059	3.541
5.87333	-2.885		5.83887	0.0129999		5.83601	0.483		5.82931	2.056		5.84007	0.657		3.29763	-0.716		4.27309	3.581
5.87666	-2.885		5.8422	0.0129999		5.83934	0.489		5.83264	2.05		5.8434	0.647		3.2993	-0.714		4.27559	3.629
5.88	-2.886		5.84553	0.00899989		5.84268	0.485		5.83597	2.054		5.84673	0.647		3.30096	-0.706		4.27809	3.665
5.88333	-2.877		5.8492	5.21541e-08		5.84601	0.492		5.83931	2.064		5.85013	0.643		3.30263	-0.705		4.28057	3.698
5.88685	-2.874		5.8522	5.21541e-08		5.84934	0.497		5.84264	2.064		5.85347	0.653		3.3043	-0.705		4.28307	3.698
5.89	-2.87		5.85553	-0.0030002		5.85268	0.497		5.84597	2.064		5.8568	0.657		3.30596	-0.696		4.28557	3.734
5.89333	-2.87		5.85887	-0.00199996		5.85601	0.503		5.84931	2.061		5.86007	0.652		3.30763	-0.696		4.28807	3.77
5.89667	-2.876		5.8622	0.00400008		5.85934	0.503		5.85264	2.061		5.8634	0.647		3.30926	-0.698		4.29057	3.798
5.90002	-2.87		5.86553	0.0120001		5.86268	0.501		5.85597	2.056		5.86673	0.654		3.31093	-0.698		4.29307	3.835
5.90335	-2.857		5.86887	0.0149999		5.86601	0.501		5.85931	2.054		5.87007	0.655		3.31267	-0.697		4.29557	3.872
5.90668	-2.857		5.8722	0.00400008		5.86934	0.493		5.86264	2.056		5.8734	0.655		3.31426	-0.697		4.29807	3.901
5.91002	-2.852		5.87553	-0.00199996		5.87268	0.481		5.86597	2.058		5.8784	0.651		3.31593	-0.692		4.30057	3.942
5.91335	-2.847		5.87887	-0.00699977		5.87601	0.477		5.86931	2.068		5.88173	0.651		3.3176	-0.694		4.30307	3.942
5.91668	-2.861		5.88253	-0.00699977		5.87934	0.477		5.87264	2.067		5.8834	0.651		3.31926	-0.688		4.30557	4.015
5.92002	-2.861		5.88553	-0.00100019		5.88268	0.477		5.87597	2.067		5.88673	0.653		3.32093	-0.7		4.30932	4.015
5.92335	-2.874		5.88887	0.00400008		5.88608	0.477		5.87931	2.062		5.89007	0.652		3.3226	-0.706		4.31057	4.057
5.92668	-2.871		5.8922	0.00200007		5.88941	0.479		5.88264	2.065		5.89343	0.657		3.32426	-0.706		4.31307	4.095
5.93002	-2.874		5.89553	0.00200007		5.89274	0.473		5.88597	2.064		5.89677	0.665		3.32594	-0.709		4.31557	4.122
5.93335	-2.872		5.89886	0.00499986		5.89608	0.474		5.88931	2.071		5.90007	0.665		3.3276	-0.711		4.31807	4.158
5.93668	-2.86		5.9022	0.0060001		5.89941	0.469		5.89264	2.071		5.9034	0.675		3.32927	-0.713		4.32057	4.19
5.94	-2.85		5.90553	5.21541e-08		5.90274	0.469		5.89597	2.079		5.90674	0.682		3.33094	-0.713		4.32307	4.19
5.94333	-2.849		5.90886	5.21541e-08		5.90608	0.469		5.89931	2.079		5.91007	0.692		3.3326	-0.712		4.32557	4.226
5.94667	-2.849		5.9122	-0.0109998		5.90941	0.466		5.90264	2.071		5.91342	0.691		3.33427	-0.71		4.32807	4.26
5.95	-2.847		5.9157	-0.0140001		5.91274	0.461		5.90597	2.069		5.91673	0.685		3.33594	-0.715		4.33057	4.308
5.95333	-2.839		5.91886	-0.012		5.91608	0.456		5.90931	2.068		5.92007	0.678		3.3376	-0.715		4.33307	4.308
5.95667	-2.833		5.9222	-0.00699977		5.91941	0.457		5.91264	2.069		5.9234	0.678		3.33927	-0.719		4.33557	4.322
5.96	-2.839		5.92553	-0.00100019		5.92274	0.458		5.91597	2.073		5.92674	0.678		3.34094	-0.722		4.33807	4.332
5.96333	-2.84		5.92886	-0.00100019		5.92608	0.464		5.91931	2.057		5.93007	0.675		3.3426	-0.722		4.34057	4.346
5.96667	-2.848		5.9322	0.0109999		5.92941	0.47		5.92264	2.05		5.9334	0.67		3.34427	-0.715		4.34307	4.346
5.97002	-2.846		5.93553	0.0109999		5.93274	0.47		5.92597	2.057		5.93674	0.674		3.34598	-0.72		4.34557	4.356
5.97333	-2.846		5.93886	0.00699987		5.93607	0.474		5.92931	2.057		5.94007	0.669		3.3476	-0.712		4.34807	4.364
5.97667	-2.842		5.9422	0.00899989		5.93941	0.472		5.93264	2.058		5.9434	0.67		3.34927	-0.71		4.35057	4.361
5.98	-2.849		5.94553	0.0140002		5.94274	0.463		5.93597	2.055		5.94674	0.672		3.35094	-0.71		4.35307	4.358
5.98334	-2.853		5.94903	0.021		5.94601	0.464		5.93931	2.054		5.95005	0.674		3.3526	-0.695		4.35557	4.344
5.98667	-2.861		5.9522	0.023		5.94934	0.471		5.94264	2.054		5.95339	0.674		3.35426	-0.688		4.35807	4.335
5.99	-2.871		5.95553	0.023		5.95267	0.467		5.94597	2.055		5.95672	0.678		3.35593	-0.687		4.36057	4.311
5.99334	-2.869		5.95886	0.023		5.95599	0.465		5.94931	2.069		5.96005	0.68		3.35759	-0.683		4.36307	4.311
5.99667	-2.864		5.96219	0.023		5.95932	0.463		5.95264	2.069		5.96339	0.681		3.35926	-0.681		4.36557	4.238
6	-2.864		5.96553	0.0169999		5.96266	0.463		5.95597	2.086		5.96672	0.689		3.36093	-0.677		4.36807	4.238
6.00334	-2.867		5.96886	0.0120001		5.96599	0.47		5.95931	2.086		5.97005	0.697		3.3626	-0.677		4.37057	4.191
6.00667	-2.86		5.97219	0.0140002		5.96933	0.483		5.96264	2.085		5.97339	0.699		3.36426	-0.677		4.37307	4.142
6.01	-2.861		5.97553	0.019		5.97266	0.488		5.96597	2.083		5.97839	0.703		3.36593	-0.674		4.37557	4.091
6.01334	-2.857		5.97886	0.0239998		5.97599	0.497		5.96931	2.088		5.98172	0.697		3.3676	-0.67		4.37807	4.03
6.01667	-2.852		5.98236	0.0259998		5.97932	0.509		5.97264	2.079		5.98339	0.697		3.36926	-0.662		4.38057	3.968
6.02005	-2.852		5.98553	0.0259998		5.98266	0.505		5.97599	2.089		5.98677	0.7		3.37093	-0.667		4.38307	3.904
6.02334	-2.851		5.98886	0.023		5.98599	0.499		5.97932	2.089		5.9901	0.698		3.3726	-0.674		4.38557	3.904
6.02667	-2.851		5.99219	0.0200002		5.98933	0.499		5.98266	2.093		5.99343	0.702		3.37426	-0.672		4.38807	3.851
6.03	-2.859		5.99553	0.0169999		5.99266	0.499		5.98599	2.087		5.99677	0.702		3.37593	-0.677		4.39057	3.792
6.03334	-2.866		5.99886	0.0140002		5.99603	0.496		5.98932	2.091		6.0001	0.696		3.3776	-0.677		4.39307	3.744
6.03667	-2.86		6.00219	0.00899989		5.99936	0.505		5.99266	2.102		6.00343	0.682		3.37933	-0.69		4.39557	3.678
6.04001	-2.873		6.00553	0.0109999		6.00269	0.505		5.99599	2.103		6.00677	0.682		3.38094	-0.698		4.39807	3.62
6.04334	-2.87		6.00886	0.00800011		6.00603	0.509		5.99932	2.105		6.0101	0.687		3.3826	-0.698		4.40057	3.572
6.04667	-2.881		6.01213	-0.00399998		6.00936	0.512		6.00265	2.111		6.01343	0.687		3.38427	-0.699		4.40307	3.514
6.05001	-2.88		6.01546	-0.00399998		6.01269	0.511		6.00599	2.105		6.01677	0.687		3.38594	-0.7		4.40557	3.457
6.05334	-2.886		6.01879	-0.00399998		6.01602	0.511		6.00932	2.105		6.0201	0.697		3.3876	-0.702		4.40807	3.457
6.05667	-2.886		6.02213	-0.00500022		6.01936	0.51		6.01265	2.105		6.02343	0.703		3.38927	-0.694		4.41057	3.412
6.06001	-2.871		6.02546	-0.00399998		6.02269	0.518		6.01599	2.105		6.02677	0.704		3.39094	-0.694		4.41307	3.365
6.06334	-2.872		6.02879	-0.01		6.02602	0.519		6.01932	2.1		6.0301	0.709		3.3926	-0.684		4.41557	3.319
6.06667	-2.885		6.03213	-0.00199996		6.02936	0.515		6.02265	2.1		6.03343	0.709		3.39427	-0.687		4.41807	3.279
6.07001	-2.883		6.03546	-0.00699977		6.03269	0.511		6.02599	2.096		6.03677	0.711		3.39594	-0.68		4.42057	3.229
6.07334	-2.88		6.03879	-0.00699977		6.03602	0.511		6.02932	2.092		6.0401	0.716		3.3976	-0.68		4.42307	3.186
6.07667	-2.878		6.04213	-0.00500022		6.03936	0.525		6.03265	2.092		6.04343	0.711		3.39927	-0.679		4.42558	3.186
6.08001	-2.879		6.04551	-0.00699977		6.04269	0.525		6.03599	2.09		6.04672	0.698		3.40094	-0.678		4.42808	3.148
6.08334	-2.879		6.04926	-0.0030002		6.04602	0.523		6.03932	2.089		6.05005	0.71		3.4026	-0.678		4.43057	3.107
6.08672	-2.89		6.05212	-0.00599999		6.04936	0.519		6.04265	2.092		6.05338	0.71		3.40427	-0.678		4.43308	3.059
6.09001	-2.877		6.05546	-0.00100019		6.05269	0.511		6.04599	2.097		6.05672	0.715		3.40594	-0.679		4.43558	3.028
6.09336	-2.881		6.05879	-0.0030002		6.05602	0.509		6.04932	2.094		6.06005	0.722		3.4076	-0.683		4.43808	3.005
6.09669	-2.87		6.06213	-0.0149998		6.05936	0.507		6.05265	2.092		6.06338	0.722		3.40927	-0.68		4.44058	2.973
6.10002	-2.869		6.06546	-0.0149998		6.06269	0.509		6.05599	2.087		6.06672	0.723		3.41094	-0.682		4.44308	2.94
6.10336	-2.873		6.06879	-0.00399998		6.06602	0.516		6.05932	2.086		6.07005	0.724		3.41273	-0.679		4.44558	2.94
6.10669	-2.865		6.07212	-0.00800001		6.06936	0.516		6.06265	2.086		6.07338	0.724		3.41427	-0.676		4.44808	2.903
6.11003	-2.865		6.07546	-0.00100019		6.07269	0.504		6.06598	2.076		6.07672	0.728		3.41594	-0.677		4.45058	2.872
6.11336	-2.867		6.07879	0.000999827		6.07602	0.515		6.06932	2.069		6.08005	0.73		3.4176	-0.677		4.45308	2.855
6.11669	-2.858		6.08212	0.00800011		6.07936	0.509		6.07265	2.072		6.08338	0.73		3.41927	-0.679		4.45558	2.829
6.12003	-2.858		6.08552	0.0060001		6.08269	0.517		6.07598	2.078		6.08671	0.733		3.42094	-0.671		4.45808	2.803
6.12336	-2.858		6.08886	0.0129999		6.08602	0.523		6.07932	2.081		6.09005	0.733		3.4226	-0.676		4.46058	2.777
6.12669	-2.856		6.09219	0.0109999		6.08936	0.526		6.08265	2.083		6.09338	0.728		3.42427	-0.678		4.46308	2.764
6.13002	-2.862		6.09552	0.0140002		6.09269	0.531		6.08598	2.083		6.09671	0.729		3.42594	-0.68		4.46558	2.751
6.13336	-2.855		6.09886	0.0140002		6.09602	0.531		6.08932	2.086		6.10006	0.737		3.4276	-0.682		4.46813	2.751
6.13669	-2.855		6.10219	0.0180002		6.09935	0.515		6.09265	2.086		6.1034	0.738		3.42931	-0.683		4.47063	2.733
6.14002	-2.863		6.10552	0.0259998		6.10269	0.512		6.09598	2.085		6.10673	0.734		3.43094	-0.683		4.47313	2.721
6.14336	-2.857		6.10886	0.0310001		6.10602	0.501		6.09932	2.088		6.11006	0.729		3.4326	-0.677		4.47563	2.712
6.14669	-2.858		6.11219	0.0390001		6.10935	0.493		6.10265	2.083		6.1134	0.733		3.43427	-0.679		4.47813	2.705
6.15002	-2.85		6.11586	0.0299998		6.11269	0.497		6.10598	2.072		6.11673	0.733		3.43594	-0.681		4.48063	2.696
6.15336	-2.854		6.11886	0.0419999		6.11602	0.499		6.10932	2.077		6.12006	0.736		3.4376	-0.676		4.48313	2.691
6.15669	-2.855		6.12219	0.0379999		6.11935	0.497		6.11265	2.077		6.1234	0.738		3.43927	-0.671		4.48563	2.688
6.16003	-2.871		6.12552	0.0379999		6.12269	0.497		6.11598	2.07		6.12673	0.736		3.44093	-0.677		4.48813	2.688
6.16336	-2.871		6.12886	0.029		6.12602	0.503		6.11931	2.065		6.13006	0.735		3.4426	-0.687		4.49063	2.68
6.16669	-2.87		6.13219	0.023		6.12935	0.503		6.12263	2.061		6.1334	0.734		3.44427	-0.687		4.49313	2.675
6.17003	-2.866		6.13552	0.0180002		6.13269	0.509		6.12596	2.053		6.13673	0.737		3.44606	-0.692		4.49558	2.673
6.17336	-2.863		6.13886	0.019		6.13602	0.507		6.1293	2.055		6.14006	0.737		3.4476	-0.694		4.49808	2.671
6.17669	-2.861		6.14219	0.0299998		6.13935	0.503		6.13263	2.074		6.1434	0.737		3.44927	-0.69		4.50058	2.671
6.18003	-2.853		6.14552	0.0299998		6.14269	0.51		6.13596	2.08		6.14673	0.738		3.45093	-0.692		4.50308	2.666
6.18336	-2.853		6.14886	0.0399999		6.14602	0.511		6.1393	2.077		6.15005	0.751		3.4526	-0.687		4.50558	2.666
6.18669	-2.858		6.15219	0.0399999		6.14935	0.511		6.14263	2.077		6.15338	0.754		3.45427	-0.687		4.50808	2.672
6.19002	-2.858		6.15552	0.0470002		6.15269	0.51		6.14601	2.075		6.15671	0.743		3.45593	-0.686		4.51058	2.676
6.19336	-2.847		6.15886	0.0430001		6.15602	0.505		6.1493	2.077		6.16005	0.746		3.4576	-0.686		4.51308	2.684
6.19669	-2.849		6.16219	0.0459999		6.15932	0.495		6.15263	2.072		6.16338	0.75		3.45927	-0.687		4.51558	2.681
6.20002	-2.85		6.16552	0.0470002		6.16265	0.493		6.156	2.078		6.16671	0.742		3.46093	-0.693		4.51808	2.682
6.20336	-2.853		6.16885	0.0510002		6.16599	0.501		6.15933	2.074		6.17005	0.742		3.46266	-0.698		4.52058	2.679
6.20669	-2.843		6.17219	0.0510002		6.16932	0.492		6.16266	2.066		6.17338	0.744		3.46426	-0.696		4.52317	2.68
6.21003	-2.848		6.17545	0.0609998		6.17265	0.489		6.166	2.061		6.17671	0.746		3.46593	-0.694		4.52558	2.68
6.21336	-2.839		6.17879	0.0609998		6.17599	0.489		6.16933	2.061		6.18004	0.751		3.46759	-0.688		4.52808	2.692
6.21669	-2.839		6.1823	0.0640001		6.17932	0.501		6.17266	2.071		6.18338	0.754		3.46926	-0.694		4.53058	2.692
6.22003	-2.839		6.18545	0.0620001		6.18265	0.503		6.176	2.07		6.18671	0.758		3.47093	-0.694		4.53308	2.689
6.22336	-2.844		6.18879	0.0640001		6.18599	0.501		6.17933	2.057		6.19004	0.758		3.47259	-0.692		4.53558	2.693
6.22669	-2.851		6.19212	0.0680001		6.18932	0.504		6.18266	2.053		6.19338	0.754		3.47426	-0.686		4.53808	2.695
6.23003	-2.854		6.19545	0.058		6.19437	0.513		6.186	2.053		6.19671	0.754		3.47593	-0.685		4.54058	2.705
6.23336	-2.86		6.19879	0.058		6.19604	0.512		6.18933	2.049		6.20004	0.749		3.4776	-0.692		4.54308	2.71
6.23669	-2.859		6.20212	0.0620001		6.19937	0.518		6.19266	2.055		6.20338	0.742		3.47939	-0.68		4.54558	2.71
6.24001	-2.857		6.20545	0.0609998		6.2027	0.518		6.196	2.055		6.20671	0.741		3.48093	-0.691		4.54808	2.717
6.24334	-2.857		6.20879	0.0569998		6.20604	0.522		6.19933	2.059		6.21004	0.745		3.4826	-0.683		4.55058	2.718
6.24668	-2.851		6.21212	0.0549998		6.20937	0.525		6.20266	2.064		6.21338	0.732		3.48427	-0.683		4.55308	2.728
6.25001	-2.861		6.21587	0.0430001		6.2127	0.528		6.206	2.061		6.21671	0.729		3.48593	-0.687		4.55558	2.733
6.25334	-2.859		6.21879	0.0390001		6.21604	0.523		6.20933	2.058		6.22004	0.731		3.4876	-0.688		4.55808	2.742
6.25668	-2.862		6.22212	0.0390001		6.21937	0.526		6.21266	2.055		6.22338	0.731		3.48927	-0.688		4.56059	2.746
6.26001	-2.844		6.22545	0.0419999		6.2227	0.532		6.21599	2.05		6.22671	0.731		3.49093	-0.696		4.56309	2.753
6.26334	-2.842		6.22879	0.0419999		6.22604	0.524		6.21933	2.056		6.23009	0.726		3.4926	-0.694		4.56559	2.77
6.26668	-2.841		6.23212	0.0530002		6.22937	0.524		6.22266	2.06		6.23343	0.725		3.49427	-0.694		4.56809	2.77
6.27001	-2.841		6.23545	0.0549998		6.23265	0.527		6.22599	2.06		6.23676	0.729		3.49598	-0.69		4.57059	2.772
6.27338	-2.827		6.23879	0.054		6.23599	0.528		6.22933	2.055		6.24009	0.729		3.4976	-0.69		4.57309	2.78
6.27671	-2.834		6.24212	0.0530002		6.23932	0.533		6.23266	2.059		6.24509	0.727		3.49926	-0.69		4.57559	2.796
6.28004	-2.83		6.24545	0.0569998		6.24265	0.533		6.23599	2.065		6.24843	0.724		3.50093	-0.692		4.57809	2.802
6.28338	-2.833		6.2492	0.052		6.24599	0.535		6.23933	2.067		6.25009	0.721		3.50259	-0.686		4.58059	2.807
6.28671	-2.83		6.25212	0.052		6.24932	0.529		6.24266	2.067		6.25343	0.721		3.50426	-0.69		4.58309	2.807
6.29004	-2.84		6.25545	0.052		6.25265	0.525		6.24599	2.067		6.25676	0.721		3.50593	-0.694		4.58559	2.807
6.29338	-2.83		6.25879	0.06		6.25599	0.525		6.24933	2.067		6.26009	0.726		3.50759	-0.695		4.58809	2.815
6.29671	-2.83		6.26212	0.06		6.25932	0.533		6.25266	2.07		6.26343	0.719		3.50926	-0.693		4.59059	2.834
6.30004	-2.822		6.26545	0.0549998		6.26265	0.533		6.25599	2.074		6.26676	0.724		3.51093	-0.694		4.59309	2.834
6.30338	-2.819		6.26878	0.052		6.26599	0.543		6.25932	2.078		6.27009	0.729		3.51259	-0.694		4.59559	2.841
6.30671	-2.817		6.27212	0.0450002		6.26932	0.547		6.26266	2.08		6.27342	0.723		3.51426	-0.696		4.59809	2.852
6.31004	-2.813		6.27545	0.0510002		6.27265	0.549		6.26599	2.077		6.27676	0.723		3.51593	-0.695		4.60059	2.862
6.31338	-2.809		6.27878	0.056		6.27599	0.551		6.26932	2.083		6.28009	0.717		3.51759	-0.706		4.60309	2.879
6.31671	-2.817		6.28212	0.0589998		6.27932	0.551		6.27266	2.076		6.28337	0.714		3.51926	-0.709		4.60559	2.879
6.32004	-2.81		6.28545	0.0589998		6.28265	0.551		6.27599	2.076		6.28671	0.695		3.52093	-0.707		4.60809	2.888
6.32338	-2.81		6.28878	0.054		6.28599	0.543		6.27932	2.065		6.29004	0.677		3.52259	-0.71		4.61058	2.896
6.32671	-2.805		6.29212	0.0569998		6.28932	0.532		6.28266	2.063		6.29337	0.675		3.52426	-0.701		4.61312	2.898
6.33004	-2.807		6.29545	0.0549998		6.29265	0.527		6.28599	2.057		6.29671	0.669		3.52593	-0.701		4.61562	2.908
6.33338	-2.805		6.29878	0.05		6.29599	0.527		6.28932	2.067		6.30004	0.667		3.52759	-0.693		4.61812	2.908
6.33671	-2.812		6.30212	0.048		6.29932	0.519		6.29262	2.067		6.30337	0.667		3.52926	-0.694		4.62062	2.911
6.34004	-2.811		6.30545	0.048		6.30265	0.512		6.29596	2.063		6.30671	0.664		3.53093	-0.696		4.62312	2.919
6.34338	-2.82		6.30878	0.0450002		6.30599	0.514		6.29929	2.073		6.31004	0.653		3.53259	-0.698		4.62562	2.919
6.34671	-2.813		6.31212	0.0450002		6.30932	0.514		6.30262	2.073		6.31337	0.646		3.53426	-0.69		4.62812	2.933
6.35004	-2.813		6.31588	0.0370001		6.31265	0.501		6.30596	2.063		6.31674	0.648		3.53593	-0.69		4.63062	2.933
6.35338	-2.807		6.31878	0.0390001		6.31599	0.498		6.30929	2.063		6.32007	0.643		3.53759	-0.693		4.63312	2.945
6.35671	-2.81		6.32218	0.0390001		6.31932	0.497		6.31269	2.064		6.32341	0.632		3.53926	-0.693		4.63562	2.955
6.36004	-2.807		6.32552	0.0359999		6.32265	0.494		6.31596	2.062		6.32674	0.632		3.54092	-0.685		4.63812	2.965
6.36338	-2.812		6.32885	0.0370001		6.32599	0.5		6.31929	2.062		6.33007	0.632		3.54258	-0.682		4.64062	2.964
6.36671	-2.825		6.33218	0.0370001		6.32932	0.501		6.32262	2.074		6.33341	0.627		3.54425	-0.674		4.64312	2.966
6.37004	-2.831		6.33552	0.0410001		6.33265	0.504		6.32597	2.077		6.33674	0.612		3.54592	-0.677		4.64562	2.966
6.37338	-2.842		6.33885	0.0410001		6.33599	0.509		6.32931	2.077		6.34007	0.592		3.54758	-0.676		4.64812	2.974
6.37671	-2.842		6.34218	0.0439999		6.33932	0.509		6.33264	2.077		6.34341	0.593		3.54925	-0.674		4.65062	2.984
6.38004	-2.84		6.34551	0.0569998		6.34265	0.503		6.33597	2.084		6.34674	0.574		3.55092	-0.67		4.65312	2.985
6.38338	-2.848		6.34885	0.0680001		6.34599	0.503		6.33931	2.09		6.35007	0.557		3.55258	-0.67		4.65562	2.986
6.38671	-2.854		6.35218	0.0669999		6.34932	0.503		6.34264	2.096		6.35341	0.543		3.55425	-0.672		4.65812	2.999
6.39004	-2.849		6.35551	0.0620001		6.35265	0.513		6.34599	2.101		6.35674	0.543		3.55595	-0.674		4.66062	3.006
6.39338	-2.846		6.35885	0.0700001		6.35599	0.519		6.34929	2.096		6.36007	0.541		3.55758	-0.683		4.66312	3.006
6.39671	-2.845		6.36218	0.0700001		6.35932	0.519		6.35262	2.096		6.3634	0.531		3.55925	-0.694		4.66562	3.009
6.40004	-2.842		6.36551	0.0649998		6.36265	0.518		6.35596	2.099		6.36674	0.51		3.56092	-0.699		4.66812	3.017
6.40338	-2.857		6.36885	0.0640001		6.36599	0.518		6.35929	2.092		6.37007	0.483		3.56266	-0.71		4.67062	3.017
6.40671	-2.857		6.37218	0.0700001		6.36932	0.516		6.36262	2.092		6.3734	0.469		3.56425	-0.71		4.67312	3.03
6.40999	-2.855		6.37551	0.0729999		6.37265	0.513		6.36596	2.096		6.37674	0.455		3.56592	-0.71		4.67562	3.032
6.41333	-2.854		6.37885	0.0669999		6.37599	0.504		6.36929	2.095		6.38007	0.444		3.56758	-0.725		4.67812	3.041
6.41666	-2.851		6.38211	0.0629998		6.37932	0.502		6.37262	2.097		6.3834	0.444		3.56925	-0.725		4.68062	3.047
6.41999	-2.84		6.38545	0.0629998		6.38265	0.503		6.37596	2.092		6.38674	0.428		3.57092	-0.732		4.68312	3.054
6.42333	-2.836		6.38878	0.0680001		6.38602	0.5		6.37934	2.094		6.39007	0.418		3.57261	-0.734		4.68562	3.058
6.42666	-2.836		6.39211	0.0680001		6.38935	0.505		6.38262	2.094		6.3934	0.406		3.57425	-0.737		4.68812	3.058
6.43	-2.836		6.39545	0.0649998		6.39269	0.509		6.38596	2.106		6.39674	0.389		3.57595	-0.737		4.69062	3.062
6.43333	-2.853		6.39876	0.054		6.39602	0.509		6.38929	2.113		6.40007	0.376		3.57762	-0.74		4.69312	3.07
6.43666	-2.862		6.4021	0.056		6.39935	0.516		6.39262	2.12		6.4034	0.36		3.57937	-0.74		4.69562	3.071
6.44	-2.877		6.40543	0.058		6.40269	0.513		6.39594	2.124		6.40674	0.349		3.58095	-0.735		4.69812	3.081
6.44336	-2.887		6.40876	0.0680001		6.40602	0.519		6.39931	2.124		6.41007	0.349		3.58262	-0.734		4.70062	3.09
6.4467	-2.884		6.4121	0.0620001		6.40935	0.513		6.40264	2.126		6.41337	0.31		3.58428	-0.736		4.70312	3.092
6.45003	-2.884		6.41543	0.0609998		6.41269	0.511		6.40597	2.134		6.4167	0.31		3.58595	-0.735		4.70562	3.105
6.45336	-2.89		6.41876	0.0609998		6.41602	0.501		6.40931	2.134		6.42004	0.307		3.58762	-0.734		4.70812	3.105
6.4567	-2.895		6.4221	0.0569998		6.41935	0.501		6.41272	2.146		6.42337	0.294		3.58928	-0.724		4.71062	3.101
6.46003	-2.895		6.42543	0.0640001		6.42269	0.503		6.41597	2.146		6.4267	0.286		3.59095	-0.718		4.71312	3.098
6.46333	-2.899		6.42876	0.0680001		6.42602	0.507		6.41931	2.147		6.43004	0.272		3.59262	-0.718		4.71562	3.115
6.46666	-2.905		6.43211	0.0700001		6.42935	0.513		6.42264	2.137		6.43337	0.269		3.59428	-0.717		4.71812	3.115
6.47	-2.909		6.43544	0.0749999		6.43269	0.501		6.42597	2.136		6.4367	0.26		3.59595	-0.713		4.72058	3.128
6.47333	-2.905		6.43878	0.0820002		6.43602	0.497		6.42931	2.139		6.44004	0.252		3.59762	-0.708		4.72308	3.141
6.47666	-2.907		6.44211	0.0780002		6.43935	0.499		6.43261	2.14		6.44337	0.252		3.59928	-0.712		4.72558	3.148
6.48	-2.908		6.44544	0.0780002		6.44269	0.512		6.43594	2.14		6.44837	0.258		3.60095	-0.71		4.72808	3.162
6.48335	-2.898		6.44928	0.083		6.44602	0.512		6.43927	2.133		6.45004	0.258		3.60262	-0.703		4.73058	3.162
6.48666	-2.898		6.45211	0.0769999		6.44935	0.505		6.44261	2.133		6.45337	0.255		3.60428	-0.697		4.73308	3.161
6.49	-2.9		6.45544	0.0760002		6.45268	0.519		6.44614	2.143		6.4567	0.248		3.60595	-0.697		4.73558	3.17
6.49333	-2.892		6.45878	0.0749999		6.45602	0.519		6.44927	2.13		6.46004	0.242		3.60762	-0.684		4.73808	3.172
6.49666	-2.89		6.46211	0.0879998		6.45935	0.516		6.45261	2.123		6.46337	0.241		3.60928	-0.692		4.74058	3.177
6.5	-2.872		6.46544	0.0899998		6.46268	0.515		6.45594	2.117		6.46675	0.241		3.61095	-0.689		4.74308	3.178
6.50333	-2.88		6.46878	0.101		6.46602	0.526		6.45927	2.112		6.47009	0.248		3.61266	-0.683		4.74558	3.175
6.50667	-2.872		6.47211	0.101		6.46935	0.528		6.46261	2.112		6.47342	0.246		3.61428	-0.683		4.74808	3.175
6.51	-2.875		6.47544	0.0959999		6.47268	0.528		6.46596	2.119		6.47675	0.243		3.61595	-0.681		4.75058	3.17
6.51333	-2.875		6.47878	0.0999999		6.47602	0.522		6.46929	2.124		6.48175	0.245		3.61762	-0.686		4.75308	3.178
6.51667	-2.881		6.48211	0.104		6.47935	0.509		6.47262	2.121		6.48337	0.243		3.61928	-0.686		4.75558	3.184
6.52	-2.881		6.48544	0.0970001		6.48268	0.504		6.47594	2.12		6.4867	0.244		3.62095	-0.69		4.75808	3.201
6.52333	-2.876		6.48878	0.0959999		6.48602	0.508		6.47927	2.121		6.49003	0.249		3.62261	-0.695		4.76058	3.206
6.52667	-2.881		6.49211	0.102		6.48935	0.519		6.48261	2.12		6.49337	0.249		3.62428	-0.699		4.76308	3.216
6.53	-2.879		6.49544	0.108		6.49268	0.512		6.48594	2.109		6.4967	0.246		3.62595	-0.709		4.76558	3.216
6.53333	-2.879		6.49878	0.108		6.49602	0.512		6.48927	2.113		6.50003	0.252		3.62762	-0.703		4.76808	3.216
6.53667	-2.867		6.50211	0.106		6.49935	0.512		6.49261	2.113		6.50337	0.257		3.62928	-0.71		4.77058	3.218
6.54	-2.867		6.50544	0.103		6.50268	0.508		6.49594	2.113		6.5067	0.263		3.63095	-0.713		4.77308	3.215
6.54333	-2.866		6.50878	0.0990001		6.50602	0.512		6.49927	2.108		6.51003	0.261		3.63261	-0.713		4.77559	3.224
6.54667	-2.869		6.51211	0.0939998		6.50935	0.507		6.50261	2.108		6.51337	0.256		3.63428	-0.709		4.77809	3.231
6.55	-2.872		6.51544	0.106		6.51268	0.504		6.50594	2.104		6.5167	0.254		3.63595	-0.713		4.78059	3.234
6.55333	-2.878		6.51877	0.0970001		6.51602	0.501		6.50932	2.105		6.52004	0.254		3.63761	-0.709		4.78309	3.246
6.55667	-2.875		6.52211	0.0970001		6.51935	0.501		6.51274	2.106		6.52337	0.259		3.63928	-0.72		4.78559	3.244
6.56	-2.873		6.52544	0.0939998		6.52268	0.5		6.51594	2.106		6.5267	0.258		3.64095	-0.72		4.78809	3.244
6.56333	-2.878		6.52877	0.0939998		6.52601	0.495		6.51927	2.112		6.53002	0.26		3.64261	-0.714		4.79059	3.249
6.56667	-2.878		6.53211	0.0950001		6.52935	0.495		6.52261	2.116		6.53335	0.273		3.64428	-0.717		4.79309	3.249
6.57	-2.873		6.53544	0.104		6.53265	0.494		6.52594	2.122		6.53669	0.275		3.64595	-0.717		4.79559	3.246
6.57333	-2.873		6.53877	0.11		6.53598	0.495		6.52927	2.135		6.54002	0.28		3.64758	-0.724		4.79809	3.253
6.57667	-2.874		6.54211	0.11		6.53932	0.502		6.53261	2.132		6.54335	0.28		3.64925	-0.719		4.80059	3.254
6.58	-2.873		6.54544	0.107		6.54265	0.512		6.53594	2.134		6.54668	0.28		3.65091	-0.719		4.80309	3.246
6.58338	-2.866		6.54877	0.0930001		6.54598	0.506		6.53927	2.133		6.55002	0.284		3.65258	-0.717		4.80559	3.251
6.58672	-2.875		6.5521	0.0930001		6.54931	0.506		6.54261	2.126		6.55335	0.288		3.65425	-0.711		4.80809	3.251
6.59005	-2.883		6.55544	0.089		6.55265	0.506		6.54614	2.125		6.55672	0.299		3.65591	-0.702		4.81059	3.254
6.59333	-2.883		6.55877	0.0840002		6.55598	0.506		6.54927	2.125		6.56005	0.302		3.65758	-0.702		4.81309	3.259
6.59667	-2.891		6.5621	0.083		6.55931	0.501		6.55261	2.138		6.56338	0.31		3.65925	-0.702		4.81559	3.262
6.6	-2.879		6.56544	0.0720001		6.56265	0.5		6.55594	2.14		6.56672	0.32		3.66091	-0.699		4.81809	3.263
6.60334	-2.878		6.56877	0.0660001		6.566	0.505		6.55927	2.143		6.57005	0.323		3.66259	-0.699		4.82059	3.268
6.60667	-2.888		6.5721	0.0700001		6.56933	0.508		6.56261	2.152		6.57338	0.323		3.66428	-0.702		4.82309	3.273
6.61	-2.889		6.57544	0.0700001		6.57266	0.514		6.56594	2.161		6.57672	0.322		3.66595	-0.712		4.82559	3.273
6.61334	-2.899		6.57877	0.0700001		6.576	0.511		6.56927	2.172		6.58005	0.33		3.66761	-0.713		4.82809	3.273
6.61667	-2.896		6.5821	0.087		6.57933	0.511		6.57261	2.166		6.58338	0.336		3.66928	-0.711		4.83059	3.273
6.62	-2.896		6.58544	0.083		6.58266	0.516		6.57594	2.166		6.58672	0.328		3.67095	-0.703		4.83309	3.271
6.62339	-2.889		6.58877	0.0899998		6.586	0.517		6.57927	2.163		6.59005	0.335		3.67261	-0.703		4.83559	3.274
6.62672	-2.89		6.5921	0.101		6.58933	0.515		6.58261	2.159		6.59338	0.337		3.67428	-0.696		4.83809	3.277
6.63005	-2.895		6.59542	0.0970001		6.59266	0.515		6.58594	2.157		6.59672	0.345		3.67595	-0.69		4.84059	3.277
6.63334	-2.895		6.59875	0.0979999		6.596	0.514		6.58927	2.159		6.60005	0.345		3.67761	-0.688		4.84309	3.29
6.63667	-2.891		6.60209	0.0979999		6.59933	0.512		6.59261	2.164		6.60338	0.35		3.67928	-0.682		4.84559	3.299
6.64	-2.899		6.60542	0.104		6.60266	0.521		6.59594	2.161		6.60672	0.353		3.68095	-0.686		4.84809	3.299
6.64334	-2.906		6.60875	0.0950001		6.606	0.521		6.59927	2.161		6.61005	0.351		3.68261	-0.679		4.85059	3.3
6.64667	-2.906		6.61209	0.089		6.60933	0.521		6.60261	2.163		6.61338	0.367		3.68428	-0.684		4.85309	3.306
6.65	-2.909		6.61542	0.083		6.61266	0.513		6.60594	2.166		6.61668	0.38		3.68595	-0.684		4.85559	3.303
6.65334	-2.908		6.61875	0.079		6.61599	0.52		6.60927	2.16		6.62002	0.385		3.68761	-0.684		4.85809	3.301
6.65667	-2.911		6.62209	0.081		6.61933	0.521		6.61261	2.155		6.62335	0.391		3.68928	-0.69		4.86059	3.3
[truncated: 10,384 more rows]

## Sheet: Fig. 2 (not shown in paper)
This data is not shown in the paper, but was the same assay done a different day, to show reproducibility of the interaction.
Standards			AlgK			AlgX			AlgKX			∆Nterm AlgX			AlgK-∆Nterm AlgX
Elution Volume (mL)	Absorbance (280 m)		Elution Volume (mL)	Absorbance (280 m)		Elution Volume (mL)	Absorbance (280 m)		Elution Volume (mL)	Absorbance (280 m)		Elution Volume (mL)	Absorbance (280 m)		Elution Volume (mL)	Absorbance (280 m)
-0.613068	0		3	3		3	3		3	3		0.00215013	9.091		0.00336686	-6.681
-0.608668	0		-0.215662	0		-13.2395	0		-0.0741876	0		0.0099839	9.091		0.0100339	-6.681
-0.605651	0		-0.210995	0		-13.2349	0		-0.0703207	0		0.0122674	9.091		0.0133341	-6.681
-0.603068	0		-0.208279	0		-13.2322	0		-0.0652537	0		0.0138675	9.091		0.0152342	-6.681
-0.600668	0		-0.205128	0		-13.2289	0		-0.0624369	0		0.016651	9.091		0.0166676	-6.681
-0.599468	0		-0.203662	0		-13.2275	0		-0.0608535	0		0.0272016	0.926		0.0185677	-6.681
-0.596668	0		-0.202328	0		-13.2263	0		-0.0581867	0		0.0312018	1.46		0.0303684	-7.054
-0.595067	0		-0.199795	0		-13.2239	0		-0.0549865	0		0.0334686	1.978		0.0349687	-6.913
-0.593334	-0.006		-0.198461	0		-13.2222	0		-0.0539198	5.72		0.034802	1.978		0.0349687	-6.757
-0.59	-0.006		-0.196661	8.834		-13.22	6.439		-0.0517863	5.72		0.0373355	1.978		0.0368354	-6.757
-0.586667	0.01		-0.193328	8.834		-13.2167	6.441		-0.0500029	5.743		0.0388022	2.451		0.0398856	-6.757
-0.583333	0.01		-0.189994	8.857		-13.2133	6.441		-0.0466693	5.743		0.0404023	2.451		0.0416357	-6.629
-0.58	0.041		-0.186594	8.87		-13.2083	6.459		-0.0433358	5.776		0.0416524	2.893		0.0432525	-6.629
-0.576666	0.101		-0.183327	8.889		-13.205	6.466		-0.0400023	5.801		0.0449859	2.893		0.0450026	-6.516
-0.573333	0.235		-0.179994	8.902		-13.2033	6.466		-0.0366688	5.825		0.0483194	3.268		0.0483361	-6.46
-0.569999	0.412		-0.17666	8.914		-13.2	6.473		-0.0333352	5.845		0.051653	3.613		0.0516696	-6.46
-0.566666	0.58		-0.173327	8.934		-13.1967	6.491		-0.0300017	5.854		0.0549865	3.92		0.0550031	-6.43
-0.563332	0.58		-0.169993	8.931		-13.1933	6.507		-0.0266682	5.848		0.05832	4.206		0.0583367	-6.449
-0.559999	0.644		-0.16666	8.918		-13.19	6.507		-0.0233347	5.82		0.0616535	4.465		0.0616702	-6.494
-0.556665	0.567		-0.163326	8.918		-13.1867	6.507		-0.0200011	5.82		0.0649871	4.701		0.0650037	-6.567
-0.553332	0.37		-0.159992	8.886		-13.1833	6.454		-0.0166676	5.749		0.0683206	4.938		0.0683372	-6.635
-0.549998	-0.003		-0.156659	8.808		-13.18	6.31		-0.0133341	5.582		0.0716541	4.938		0.0716708	-6.702
-0.546665	-0.625		-0.153259	8.626		-13.1767	5.997		-0.0100006	5.235		0.0749877	5.158		0.0750043	-6.754
-0.543331	-1.507		-0.149992	8.262		-13.1733	5.461		-0.00666705	4.654		0.0783212	5.371		0.0783378	-6.754
-0.539998	-2.624		-0.146658	7.697		-13.17	4.671		-0.00333353	3.829		0.0816547	5.572		0.0816713	-6.795
-0.536664	-3.916		-0.143325	6.925		-13.1667	3.632		4.96705e-10	2.823		0.0849882	5.75		0.0850049	-6.816
-0.533331	-5.306		-0.139991	5.991		-13.1633	2.423		0.00341686	1.697		0.0883217	5.956		0.0883384	-6.83
-0.529997	-5.306		-0.136658	5.991		-13.16	2.423		0.0133341	1.697		0.0916553	6.156		0.0916719	-6.81
-0.526663	-6.729		-0.133324	4.929		-13.1567	1.11		0.0242181	-0.099		0.0949888	6.369		0.0950054	-6.774
-0.52333	-8.112		-0.129991	3.832		-13.1533	-0.217		0.0268682	-0.093		0.0983223	6.369		0.098339	-6.73
-0.519996	-9.412		-0.126657	2.739		-13.15	-1.521		0.0268682	-0.093		0.101656	6.579		0.101672	-6.685
-0.516663	-10.6		-0.123324	1.698		-13.1467	-2.742		0.0303517	-0.082		0.104989	6.774		0.105006	-6.685
-0.513329	-11.674		-0.11979	0.733		-13.1433	-3.843		0.0339519	-0.082		0.108323	6.925		0.10834	-6.632
-0.509996	-12.592		-0.116657	-0.138		-13.1398	-4.835		0.0355354	-0.069		0.111656	7.054		0.111673	-6.581
-0.506662	-12.592		-0.113323	-0.907		-13.1367	-5.702		0.0376688	-0.057		0.11499	7.152		0.115007	-6.535
-0.503329	-13.347		-0.10999	-0.907		-13.1333	-5.702		0.0391356	-0.057		0.118323	7.222		0.11834	-6.477
-0.499995	-13.931		-0.106656	-1.559		-13.13	-6.422		0.0407523	-0.057		0.121657	7.269		0.121674	-6.41
-0.496662	-14.316		-0.103323	-2.115		-13.1267	-7.038		0.0428691	-0.059		0.124991	7.269		0.125007	-6.32
-0.493328	-14.51		-0.0999891	-2.578		-13.1233	-7.528		0.0450192	-0.059		0.128324	7.298		0.128341	-6.23
-0.489995	-14.585		-0.0966555	-2.958		-13.12	-7.928		0.0466693	-0.092		0.131658	7.313		0.131674	-6.133
-0.486661	-14.606		-0.093322	-3.26		-13.1167	-8.239		0.0500029	-0.138		0.134991	7.305		0.135008	-6.133
-0.483328	-14.594		-0.0899885	-3.494		-13.1133	-8.474		0.0533364	-0.208		0.138325	7.267		0.138341	-6.034
-0.479994	-14.594		-0.0865883	-3.661		-13.11	-8.643		0.0566699	-0.277		0.141658	7.199		0.141675	-5.942
-0.476661	-14.565		-0.0833214	-3.661		-13.1064	-8.643		0.0600034	-0.277		0.144992	7.099		0.145008	-5.827
-0.473327	-14.514		-0.0799879	-3.78		-13.1033	-8.764		0.063337	-0.346		0.149992	6.938		0.148342	-5.703
-0.469994	-14.44		-0.0766711	-3.867		-13.1	-8.825		0.0666705	-0.404		0.151659	6.706		0.151675	-5.566
-0.46666	-14.374		-0.0733375	-3.915		-13.0967	-8.849		0.070004	-0.45		0.154992	6.706		0.155009	-5.416
-0.463326	-14.304		-0.070004	-3.938		-13.0933	-8.846		0.0733375	-0.478		0.158326	6.409		0.158342	-5.416
-0.459993	-14.209		-0.0666705	-3.925		-13.09	-8.802		0.076671	-0.502		0.161659	6.042		0.161676	-5.257
-0.456659	-14.12		-0.063337	-3.876		-13.0867	-8.719		0.0800046	-0.51		0.164993	5.62		0.165009	-5.103
-0.453326	-14.022		-0.0600034	-3.813		-13.0833	-8.625		0.0833381	-0.506		0.168326	5.142		0.168343	-4.918
-0.449992	-14.022		-0.0566699	-3.813		-13.08	-8.625		0.0866716	-0.506		0.17166	4.644		0.171676	-4.732
-0.446609	-13.922		-0.0529864	-3.728		-13.0767	-8.525		0.0900051	-0.487		0.174993	4.159		0.17501	-4.52
-0.443325	-13.824		-0.0500029	-3.639		-13.0731	-8.415		0.0933387	-0.46		0.178327	4.159		0.178344	-4.271
-0.439992	-13.723		-0.0466693	-3.545		-13.07	-8.288		0.0966722	-0.425		0.18166	3.289		0.181677	-3.911
-0.436658	-13.633		-0.0433358	-3.424		-13.0667	-8.158		0.099989	-0.374		0.184994	3.289		0.185011	-3.911
-0.433325	-13.552		-0.0400023	-3.287		-13.0633	-8.01		0.103323	-0.321		0.188327	2.944		0.188344	-3.374
-0.429991	-13.485		-0.0366688	-3.147		-13.06	-7.871		0.106656	-0.253		0.191661	2.632		0.191678	-2.634
-0.426658	-13.485		-0.0333352	-3.008		-13.0567	-7.724		0.10999	-0.175		0.194994	2.31		0.195011	-1.762
-0.423324	-13.41		-0.0300017	-3.008		-13.0533	-7.724		0.113323	-0.175		0.198328	1.987		0.198345	-0.831
-0.419991	-13.327		-0.0266682	-2.857		-13.05	-7.57		0.116657	-0.092		0.201662	1.647		0.201678	-0.0119999
-0.416657	-13.247		-0.0233347	-2.706		-13.0467	-7.415		0.11999	-0.002		0.204995	1.647		0.205012	0.644
-0.413324	-13.164		-0.0200011	-2.545		-13.0433	-7.256		0.123324	0.111		0.208329	1.289		0.208345	1.187
-0.40999	-13.073		-0.016651	-2.379		-13.0397	-7.085		0.126657	0.248		0.211662	0.909		0.211679	1.646
-0.406657	-12.969		-0.0133341	-2.181		-13.0367	-6.894		0.129991	0.41		0.214996	0.555		0.215012	1.646
-0.403323	-12.869		-0.0100006	-1.973		-13.0333	-6.681		0.133324	0.589		0.218529	0.24		0.218346	2.003
-0.400006	-12.749		-0.00666706	-1.743		-13.03	-6.45		0.136658	0.783		0.221663	0.003		0.221679	2.261
-0.396673	-12.749		-0.00333352	-1.502		-13.0267	-6.45		0.139991	0.783		0.224996	-0.203		0.225013	2.383
-0.393339	-12.614		-1.98682e-09	-1.502		-13.0233	-6.2		0.143325	0.986		0.22833	-0.38		0.228346	2.408
-0.390006	-12.466		0.00368353	-1.242		-13.02	-5.926		0.146658	1.19		0.231663	-0.38		0.23168	2.364
-0.386672	-12.272		0.0100839	-1.242		-13.0167	-5.626		0.149992	1.416		0.234997	-0.546		0.235013	2.269
-0.383339	-12.03		0.0118173	-1.242		-13.0133	-5.298		0.153325	1.674		0.23833	-0.704		0.238364	2.157
-0.380005	-11.743		0.0140841	-1.242		-13.01	-4.931		0.156659	1.989		0.241664	-0.851		0.24168	2.157
-0.376672	-11.368		0.0260515	0.814		-13.0063	-4.513		0.159992	2.323		0.244997	-0.989		0.244997	2.027
-0.373338	-11.368		0.0300015	1.376		-13.0033	-4.047		0.163326	2.683		0.248331	-1.112		0.248331	1.899
-0.370005	-10.091		0.0310015	1.376		-13	-4.047		0.166693	2.683		0.251664	-1.237		0.251664	1.779
-0.366671	-10.091		0.0320015	2.05		-12.9967	-3.501		0.170026	3.054		0.254998	-1.351		0.254998	1.654
-0.363337	-9.041		0.0345849	2.868		-12.9933	-2.818		0.17336	3.483		0.258331	-1.351		0.258331	1.529
-0.360004	-7.755		0.0361682	2.868		-12.99	-1.872		0.176693	4.002		0.261665	-1.431		0.261665	1.441
-0.35667	-6.438		0.0375016	2.868		-12.9867	-0.67		0.180026	4.696		0.264999	-1.489		0.264998	1.353
-0.353337	-5.239		0.0400015	3.784		-12.9833	0.709		0.18336	5.55		0.268332	-1.534		0.268332	1.353
-0.350003	-4.193		0.0433349	4.764		-12.98	2.026		0.186693	6.511		0.271666	-1.575		0.271666	1.28
-0.34667	-4.193		0.0466682	5.714		-12.9767	3.234		0.190026	7.457		0.274999	-1.602		0.274999	1.209
-0.343336	-3.322		0.0500016	6.54		-12.9731	4.264		0.19336	7.457		0.278333	-1.626		0.278333	1.138
-0.340003	-2.63		0.0533349	6.54		-12.97	4.264		0.196693	8.309		0.281666	-1.655		0.281666	1.081
-0.336669	-2.118		0.0566682	7.176		-12.9667	5.121		0.200026	9.026		0.285	-1.655		0.285	1.027
-0.333336	-1.81		0.0600016	7.707		-12.9633	5.774		0.20336	9.553		0.288333	-1.682		0.288333	0.976
-0.330002	-1.701		0.0633349	8.118		-12.96	6.178		0.206693	9.876		0.291667	-1.701		0.291667	0.922
-0.326669	-1.734		0.0666683	8.39		-12.9567	6.389		0.210026	10.085		0.294984	-1.707		0.295	0.922
-0.323335	-1.875		0.0700016	8.541		-12.9533	6.448		0.21336	10.203		0.298317	-1.702		0.298334	0.864
-0.320002	-2.112		0.0733349	8.563		-12.95	6.371		0.216693	10.216		0.301651	-1.693		0.301667	0.864
-0.316668	-2.112		0.0766683	8.453		-12.9467	6.168		0.220026	10.216		0.304984	-1.685		0.305001	0.844
-0.313335	-2.422		0.0800016	8.453		-12.9433	6.168		0.22336	10.137		0.308318	-1.669		0.308334	0.807
-0.310001	-2.816		0.0833349	8.262		-12.9398	5.787		0.226693	9.939		0.311651	-1.669		0.311668	0.77
-0.306668	-3.258		0.0866683	8.016		-12.9367	5.339		0.230026	9.658		0.314985	-1.64		0.315001	0.732
-0.303334	-3.688		0.0900016	7.723		-12.9333	4.887		0.23336	9.367		0.318318	-1.64		0.318335	0.686
-0.300001	-4.097		0.093335	7.386		-12.93	4.463		0.236693	9.089		0.321652	-1.626		0.321668	0.686
-0.296667	-4.461		0.0966683	7.035		-12.9267	4.061		0.240026	8.81		0.324985	-1.625		0.325002	0.666
-0.293334	-4.461		0.100002	7.035		-12.9233	3.697		0.24336	8.575		0.328319	-1.621		0.328335	0.648
-0.29	-4.796		0.103335	6.289		-12.92	3.374		0.246693	8.575		0.331652	-1.611		0.331669	0.623
-0.286666	-5.105		0.106668	6.289		-12.9167	3.374		0.250026	8.348		0.334986	-1.592		0.335003	0.61
-0.283333	-5.389		0.110002	5.932		-12.9133	3.087		0.25336	8.148		0.338319	-1.592		0.338336	0.606
-0.279999	-5.632		0.113335	5.608		-12.91	2.808		0.256693	7.982		0.341653	-1.526		0.34167	0.589
-0.276666	-5.855		0.116668	5.318		-12.9064	2.575		0.260026	7.82		0.344986	-1.397		0.345003	0.571
-0.273332	-6.061		0.120002	5.041		-12.9033	2.361		0.26336	7.678		0.34832	-1.207		0.348337	0.571
-0.269999	-6.233		0.123335	4.808		-12.9	2.177		0.266693	7.545		0.351653	-0.989		0.35167	0.553
-0.266665	-6.372		0.126668	4.604		-12.8967	2.012		0.270026	7.432		0.354987	-0.756		0.355004	0.533
-0.263332	-6.372		0.130002	4.415		-12.8933	1.86		0.27336	7.432		0.35832	-0.516		0.358337	0.519
-0.259998	-6.47		0.133335	4.415		-12.89	1.86		0.276693	7.313		0.361654	-0.319		0.361671	0.506
-0.256665	-6.549		0.136668	4.231		-12.8867	1.731		0.280026	7.239		0.364988	-0.319		0.365004	0.488
-0.253331	-6.587		0.140002	4.071		-12.8833	1.621		0.28336	7.157		0.368321	-0.169		0.368338	0.47
-0.249998	-6.618		0.143335	3.937		-12.88	1.526		0.286693	7.099		0.371655	-0.054		0.371671	0.455
-0.246664	-6.642		0.146668	3.81		-12.8767	1.438		0.290026	7.039		0.374988	0.041		0.375005	0.455
-0.243331	-6.675		0.150002	3.709		-12.873	1.36		0.29336	6.991		0.378322	0.139		0.378338	0.418
-0.239997	-6.675		0.153335	3.604		-12.87	1.29		0.296693	6.95		0.381655	0.186		0.381672	0.393
-0.236664	-6.711		0.156668	3.531		-12.8667	1.209		0.300026	6.918		0.384989	0.198		0.385005	0.371
-0.231663	-6.727		0.160002	3.531		-12.8633	1.209		0.30336	6.918		0.388322	0.162		0.388339	0.354
-0.229996	-6.727		0.163335	3.468		-12.86	1.124		0.306693	6.896		0.391656	0.102		0.391672	0.33
-0.226663	-6.722		0.166668	3.416		-12.8567	1.065		0.310026	6.861		0.394989	0.102		0.395006	0.316
-0.223329	-6.732		0.170002	3.349		-12.8533	1.018		0.31336	6.847		0.398323	0.031		0.398339	0.297
-0.219996	-6.732		0.173335	3.283		-12.85	0.98		0.316693	6.833		0.401656	-0.048		0.401673	0.297
-0.216662	-6.75		0.176669	3.247		-12.8467	0.924		0.319993	6.823		0.40499	-0.118		0.405006	0.284
-0.213329	-6.75		0.180002	3.22		-12.8433	0.872		0.323327	6.807		0.408323	-0.192		0.40834	0.258
-0.209995	-6.775		0.183336	3.174		-12.8396	0.845		0.32666	6.783		0.411657	-0.259		0.411674	0.234
-0.206662	-6.782		0.186669	3.174		-12.8367	0.845		0.329994	6.783		0.416657	-0.317		0.415007	0.208
-0.203328	-6.789		0.190003	3.135		-12.8333	0.81		0.333327	6.773		0.418324	-0.369		0.418341	0.182
-0.199578	-6.798		0.193336	3.103		-12.83	0.778		0.336661	6.753		0.421657	-0.369		0.421674	0.158
-0.196528	-6.791		0.19667	3.07		-12.8267	0.734		0.339994	6.74		0.424991	-0.421		0.425008	0.134
-0.193328	-6.792		0.200003	3.032		-12.8233	0.704		0.343328	6.719		0.428325	-0.472		0.428341	0.134
-0.189994	-6.789		0.203387	2.995		-12.82	0.671		0.346661	6.705		0.431658	-0.532		0.431675	0.113
-0.186661	-6.794		0.20672	2.969		-12.8167	0.645		0.349995	6.687		0.434992	-0.568		0.435008	0.0930002
-0.183327	-6.794		0.210054	2.94		-12.8133	0.607		0.353328	6.681		0.438325	-0.605		0.438342	0.0739999
-0.179994	-6.805		0.213337	2.94		-12.81	0.607		0.356662	6.681		0.441659	-0.626		0.441675	0.057
-0.17666	-6.808		0.216671	2.92		-12.805	0.531		0.360062	6.661		0.444992	-0.651		0.445009	0.0409998
-0.173327	-6.819		0.220004	2.894		-12.8033	0.531		0.363329	6.64		0.448326	-0.665		0.448342	0.03
-0.169993	-6.819		0.223338	2.871		-12.8	0.503		0.366662	6.633		0.451659	-0.665		0.451676	0.0190001
-0.164993	-6.819		0.226671	2.85		-12.7967	0.461		0.369996	6.621		0.454993	-0.69		0.455009	0.0190001
-0.163326	-6.821		0.230005	2.823		-12.7933	0.438		0.373329	6.612		0.458326	-0.702		0.458343	2.1607e-07
-0.159993	-6.821		0.233338	2.789		-12.79	0.412		0.376663	6.604		0.46166	-0.719		0.461676	-0.001
-0.156659	-6.831		0.236672	2.778		-12.7867	0.385		0.379997	6.598		0.464993	-0.737		0.46501	-0.0150001
-0.153326	-6.842		0.240005	2.778		-12.7833	0.385		0.38333	6.598		0.468327	-0.751		0.468343	-0.03
-0.149992	-6.843		0.243339	2.754		-12.78	0.333		0.386713	6.589		0.47166	-0.768		0.471677	-0.0429999
-0.146658	-6.843		0.246672	2.737		-12.7767	0.333		0.390047	6.571		0.474994	-0.768		0.475011	-0.0540002
-0.143325	-6.827		0.250089	2.722		-12.7717	0.297		0.39338	6.547		0.478327	-0.777		0.478344	-0.0580002
-0.139991	-6.826		0.253339	2.709		-12.77	0.297		0.396713	6.529		0.481661	-0.798		0.481678	-0.0580002
-0.136658	-6.815		0.256672	2.679		-12.7667	0.26		0.400047	6.51		0.484994	-0.806		0.485011	-0.0759999
-0.133324	-6.816		0.260006	2.668		-12.7633	0.24		0.40338	6.505		0.488328	-0.808		0.488478	-0.09
-0.129991	-6.816		0.263339	2.662		-12.76	0.225		0.406713	6.481		0.491661	-0.819		0.491678	-0.109
-0.126657	-6.815		0.266672	2.662		-12.7567	0.225		0.410047	6.481		0.494995	-0.831		0.495012	-0.124
-0.123324	-6.815		0.270006	2.664		-12.7533	0.211		0.41338	6.462		0.498329	-0.84		0.498345	-0.127
-0.11999	-6.818		0.273339	2.646		-12.75	0.189		0.416713	6.456		0.501662	-0.84		0.501679	-0.14
-0.116657	-6.822		0.276672	2.632		-12.7467	0.171		0.420047	6.458		0.504996	-0.842		0.505012	-0.157
-0.113323	-6.826		0.280006	2.622		-12.7433	0.151		0.42338	6.446		0.508329	-0.853		0.508346	-0.157
-0.10999	-6.832		0.283422	2.608		-12.74	0.132		0.426713	6.437		0.511663	-0.858		0.511679	-0.176
-0.106673	-6.83		0.286672	2.586		-12.7367	0.112		0.430047	6.42		0.514996	-0.867		0.515013	-0.187
-0.103339	-6.835		0.290006	2.578		-12.7333	0.095		0.43338	6.428		0.51833	-0.868		0.518346	-0.188
-0.100006	-6.835		0.293339	2.578		-12.73	0.095		0.436713	6.428		0.521663	-0.877		0.52168	-0.194
-0.0966722	-6.842		0.296672	2.569		-12.7267	0.08		0.440047	6.414		0.524997	-0.883		0.525013	-0.198
-0.0933387	-6.861		0.300006	2.542		-12.7233	0.048		0.44338	6.392		0.52833	-0.883		0.528347	-0.201
-0.0900052	-6.866		0.303339	2.532		-12.72	0.023		0.446713	6.38		0.531664	-0.893		0.53168	-0.212
-0.0866717	-6.865		0.306672	2.518		-12.7167	0		0.450047	6.375		0.534997	-0.897		0.534997	-0.212
-0.0833381	-6.872		0.310006	2.505		-12.7133	-0.018		0.45338	6.37		0.538331	-0.889		0.538331	-0.215
-0.0800046	-6.884		0.313339	2.49		-12.71	-0.037		0.456713	6.362		0.541664	-0.909		0.541664	-0.209
-0.0766711	-6.884		0.316756	2.476		-12.7063	-0.054		0.460047	6.357		0.544998	-0.909		0.544998	-0.211
-0.0733376	-6.897		0.320006	2.476		-12.7033	-0.054		0.46338	6.357		0.549998	-0.918		0.548331	-0.213
-0.070004	-6.897		0.323339	2.455		-12.7	-0.082		0.466713	6.347		0.551665	-0.939		0.551665	-0.216
-0.0650037	-6.9		0.326672	2.44		-12.6967	-0.106		0.470047	6.339		0.554998	-0.939		0.554998	-0.217
-0.063337	-6.914		0.330006	2.429		-12.6933	-0.106		0.47338	6.325		0.558332	-0.939		0.558332	-0.222
-0.0600035	-6.914		0.333339	2.414		-12.69	-0.12		0.476714	6.319		0.561665	-0.939		0.561665	-0.222
-0.05667	-6.914		0.336672	2.393		-12.6867	-0.135		0.480047	6.305		0.564999	-0.948		0.564999	-0.234
-0.0533364	-6.925		0.340006	2.388		-12.6833	-0.161		0.48338	6.291		0.568332	-0.966		0.568333	-0.233
-0.0500029	-6.925		0.34334	2.369		-12.68	-0.179		0.486714	6.273		0.571666	-0.982		0.571666	-0.24
-0.0466693	-6.925		0.346673	2.369		-12.6767	-0.179		0.490047	6.273		0.575	-0.992		0.575	-0.239
-0.0433359	-6.936		0.350007	2.351		-12.6733	-0.205		0.49338	6.268		0.578333	-1.005		0.578333	-0.232
-0.0400023	-6.934		0.35334	2.336		-12.67	-0.221		0.496714	6.262		0.581667	-1.005		0.581667	-0.227
-0.0366688	-6.934		0.356674	2.314		-12.6667	-0.23		0.500047	6.25		0.585	-1.013		0.585	-0.22
-0.0333353	-6.947		0.360007	2.306		-12.6633	-0.249		0.50338	6.237		0.588317	-1.015		0.5885	-0.227
-0.0300017	-6.953		0.363341	2.302		-12.66	-0.261		0.506714	6.226		0.591651	-1.02		0.591667	-0.227
-0.0266683	-6.945		0.366674	2.289		-12.6567	-0.279		0.510047	6.218		0.594984	-1.019		0.595001	-0.221
-0.0233347	-6.945		0.370058	2.279		-12.6533	-0.284		0.51338	6.211		0.598318	-1.017		0.598334	-0.226
-0.0200012	-6.945		0.373391	2.262		-12.65	-0.284		0.516714	6.211		0.601651	-1.016		0.601668	-0.23
-0.0166676	-6.945		0.376724	2.262		-12.6467	-0.294		0.520047	6.193		0.604985	-1.013		0.605001	-0.24
-0.0132841	-6.929		0.380058	2.249		-12.6433	-0.295		0.52338	6.19		0.608318	-1.013		0.608335	-0.252
-0.0100006	-6.921		0.383391	2.235		-12.64	-0.308		0.526714	6.182		0.611652	-1.009		0.611668	-0.252
-0.0066671	-6.914		0.386724	2.219		-12.6367	-0.309		0.530047	6.178		0.614985	-1.025		0.615002	-0.259
-0.0033336	-6.911		0.390058	2.204		-12.6333	-0.32		0.53338	6.176		0.618319	-1.028		0.618335	-0.259
0.00308346	-6.908		0.393391	2.194		-12.63	-0.34		0.536714	6.165		0.621652	-1.038		0.621802	-0.256
0.00468354	-6.908		0.396724	2.192		-12.6267	-0.355		0.540047	6.156		0.624986	-1.037		0.625002	-0.252
0.012134	-6.908		0.400058	2.183		-12.6233	-0.355		0.54338	6.156		0.628319	-1.04		0.628336	-0.251
0.012134	-6.908		0.403391	2.183		-12.62	-0.364		0.546714	6.155		0.631653	-1.05		0.631669	-0.261
0.0156008	-6.908		0.406724	2.171		-12.6167	-0.371		0.550047	6.165		0.634986	-1.05		0.635003	-0.259
0.0174341	-6.908		0.410058	2.148		-12.6133	-0.384		0.55338	6.156		0.63832	-1.058		0.638337	-0.25
0.027934	0.136		0.413391	2.136		-12.61	-0.387		0.556714	6.147		0.641653	-1.062		0.64167	-0.254
0.0331841	0.248		0.416724	2.115		-12.605	-0.406		0.560047	6.147		0.644987	-1.069		0.645004	-0.254
0.0331841	0.352		0.420058	2.109		-12.6033	-0.405		0.56338	6.145		0.64832	-1.081		0.648337	-0.244
0.0351841	0.352		0.423391	2.096		-12.6	-0.415		0.566714	6.138		0.651654	-1.088		0.651671	-0.243
0.0378507	0.449		0.426724	2.083		-12.5967	-0.415		0.570047	6.138		0.654987	-1.088		0.655037	-0.244
0.0396008	0.449		0.430058	2.083		-12.5933	-0.416		0.57338	6.132		0.658321	-1.093		0.658338	-0.246
0.0410174	0.449		0.433391	2.069		-12.59	-0.419		0.576714	6.136		0.661655	-1.093		0.661671	-0.253
0.0433508	0.525		0.436724	2.06		-12.5867	-0.428		0.580047	6.13		0.664988	-1.095		0.665005	-0.259
0.0466841	0.568		0.440058	2.04		-12.5833	-0.423		0.58338	6.118		0.668322	-1.105		0.668338	-0.265
0.0500175	0.604		0.443391	2.038		-12.58	-0.416		0.586714	6.113		0.671655	-1.117		0.671672	-0.265
0.0533508	0.608		0.446974	2.025		-12.5767	-0.415		0.590047	6.123		0.674989	-1.123		0.675005	-0.265
0.0566842	0.608		0.450008	2.01		-12.573	-0.413		0.59338	6.111		0.678322	-1.123		0.678339	-0.263
0.0600174	0.594		0.453341	2.01		-12.57	-0.419		0.596714	6.111		0.681656	-1.126		0.681672	-0.265
0.0633508	0.581		0.456675	2.01		-12.5667	-0.419		0.600047	6.108		0.684989	-1.12		0.685006	-0.27
0.0666841	0.559		0.460008	2.014		-12.5633	-0.415		0.60338	6.108		0.688323	-1.12		0.688339	-0.276
0.070001	0.527		0.463342	2.002		-12.56	-0.426		0.606714	6.104		0.691656	-1.116		0.691673	-0.264
0.0733345	0.491		0.466675	2.002		-12.5567	-0.438		0.610047	6.109		0.69499	-1.116		0.695006	-0.261
0.076668	0.448		0.470009	2.004		-12.5533	-0.438		0.61338	6.104		0.698323	-1.118		0.69834	-0.261
0.0800015	0.414		0.473342	1.996		-12.55	-0.433		0.616714	6.115		0.701657	-1.124		0.701673	-0.265
0.083335	0.414		0.476676	1.985		-12.5467	-0.44		0.620047	6.114		0.70499	-1.121		0.705007	-0.263
0.0866686	0.395		0.480209	1.986		-12.5433	-0.446		0.62338	6.114		0.708324	-1.126		0.708341	-0.256
0.0900021	0.368		0.48341	1.986		-12.54	-0.442		0.626714	6.116		0.711657	-1.12		0.711674	-0.256
0.0933356	0.334		0.486743	1.969		-12.5367	-0.442		0.630047	6.118		0.714991	-1.12		0.715008	-0.252
0.0966691	0.296		0.490076	1.969		-12.5333	-0.448		0.63338	6.112		0.718324	-1.124		0.718341	-0.259
0.100003	0.258		0.49341	1.955		-12.53	-0.452		0.636714	6.114		0.721658	-1.109		0.721675	-0.264
0.103336	0.23		0.496743	1.947		-12.5267	-0.464		0.640047	6.11		0.724991	-1.107		0.725008	-0.264
0.106669	0.198		0.500076	1.94		-12.5233	-0.462		0.64338	6.099		0.728325	-1.111		0.728342	-0.268
0.110003	0.198		0.50341	1.933		-12.52	-0.464		0.646714	6.097		0.731658	-1.118		0.731675	-0.268
0.113336	0.15		0.506743	1.925		-12.5167	-0.453		0.650047	6.097		0.734992	-1.127		0.735009	-0.268
0.116669	0.15		0.510076	1.925		-12.5133	-0.453		0.65338	6.098		0.738326	-1.118		0.738342	-0.256
0.120003	0.131		0.51341	1.905		-12.51	-0.45		0.656714	6.093		0.741659	-1.118		0.741676	-0.257
0.123336	0.111		0.516743	1.907		-12.5067	-0.442		0.660047	6.096		0.744993	-1.114		0.745009	-0.265
0.126669	0.096		0.520076	1.915		-12.5033	-0.452		0.66338	6.085		0.748326	-1.113		0.748343	-0.268
0.130003	0.069		0.52341	1.908		-12.5	-0.46		0.666714	6.096		0.75166	-1.107		0.751676	-0.268
0.133336	0.055		0.526743	1.901		-12.4967	-0.458		0.669997	6.091		0.754993	-1.1		0.755143	-0.264
0.136669	0.055		0.530076	1.893		-12.4933	-0.457		0.673331	6.108		0.758327	-1.113		0.758343	-0.253
0.140003	0.039		0.53341	1.892		-12.49	-0.444		0.676664	6.108		0.76166	-1.12		0.761677	-0.249
0.143336	0.028		0.536743	1.892		-12.4867	-0.444		0.679998	6.113		0.764994	-1.125		0.76501	-0.248
0.14667	0.019		0.54001	1.88		-12.4833	-0.447		0.683331	6.106		0.768327	-1.111		0.768344	-0.241
0.150003	0.014		0.543343	1.876		-12.48	-0.446		0.686665	6.107		0.771661	-1.111		0.771677	-0.234
0.153336	0.02		0.546677	1.858		-12.4767	-0.446		0.689998	6.1		0.774994	-1.113		0.775011	-0.232
0.15667	0.032		0.550127	1.86		-12.4733	-0.444		0.693449	6.116		0.778328	-1.099		0.778344	-0.232
0.160003	0.031		0.553344	1.85		-12.47	-0.446		0.696665	6.113		0.781661	-1.102		0.781678	-0.233
0.163336	0.028		0.556677	1.85		-12.4667	-0.451		0.699999	6.122		0.784995	-1.1		0.785012	-0.23
0.16667	0.028		0.560011	1.843		-12.4633	-0.439		0.703382	6.128		0.788328	-1.099		0.788362	-0.234
0.170003	0.02		0.563344	1.843		-12.46	-0.439		0.706716	6.128		0.791662	-1.088		0.791679	-0.238
0.173336	0.037		0.566678	1.838		-12.4567	-0.434		0.710049	6.131		0.794996	-1.082		0.795012	-0.228
0.17667	0.04		0.570011	1.828		-12.4533	-0.437		0.713382	6.136		0.798329	-1.082		0.798346	-0.223
0.180003	0.041		0.573345	1.822		-12.45	-0.428		0.716716	6.14		0.801663	-1.071		0.801679	-0.223
0.183336	0.04		0.576678	1.808		-12.4467	-0.432		0.720049	6.142		0.804996	-1.078		0.805013	-0.223
0.18667	0.042		0.580012	1.81		-12.4433	-0.426		0.723382	6.157		0.80833	-1.082		0.808346	-0.212
0.190003	0.042		0.583479	1.808		-12.4396	-0.423		0.726716	6.158		0.811663	-1.087		0.81168	-0.22
0.193336	0.057		0.586662	1.808		-12.4367	-0.42		0.730049	6.177		0.814997	-1.084		0.815013	-0.228
0.19667	0.057		0.589996	1.798		-12.4333	-0.42		0.733382	6.177		0.81833	-1.091		0.818347	-0.234
0.200003	0.052		0.593396	1.794		-12.43	-0.43		0.736716	6.187		0.821664	-1.093		0.821814	-0.24
0.203336	0.068		0.596729	1.794		-12.4267	-0.423		0.740049	6.195		0.824997	-1.093		0.824997	-0.224
0.20667	0.08		0.600063	1.795		-12.4233	-0.423		0.743382	6.188		0.828331	-1.079		0.828331	-0.227
0.210003	0.086		0.603396	1.8		-12.42	-0.415		0.746716	6.198		0.831664	-1.074		0.831664	-0.227
0.213336	0.094		0.606729	1.8		-12.4167	-0.402		0.749999	6.2		0.834998	-1.081		0.834998	-0.228
0.21667	0.094		0.610063	1.789		-12.4133	-0.397		0.753333	6.205		0.838331	-1.08		0.838331	-0.221
0.220003	0.094		0.613396	1.783		-12.41	-0.392		0.756666	6.211		0.841665	-1.093		0.841665	-0.222
0.223336	0.099		0.616729	1.783		-12.4065	-0.391		0.76	6.211		0.844998	-1.092		0.844998	-0.209
0.22667	0.099		0.620063	1.78		-12.4033	-0.391		0.763333	6.208		0.848332	-1.103		0.848332	-0.207
0.230003	0.116		0.623396	1.786		-12.4	-0.381		0.766667	6.204		0.851665	-1.103		0.851665	-0.208
0.233336	0.127		0.626729	1.792		-12.3967	-0.378		0.77	6.209		0.854999	-1.103		0.854999	-0.202
0.23667	0.133		0.630063	1.779		-12.3933	-0.382		0.773334	6.215		0.858332	-1.097		0.858332	-0.202
0.240003	0.137		0.633396	1.783		-12.39	-0.376		0.776667	6.212		0.861666	-1.099		0.861666	-0.201
0.243336	0.137		0.636729	1.786		-12.3867	-0.378		0.780001	6.219		0.865	-1.091		0.864999	-0.196
0.24667	0.149		0.640063	1.783		-12.3833	-0.383		0.783334	6.22		0.868333	-1.092		0.868333	-0.191
0.250003	0.149		0.643396	1.783		-12.38	-0.383		0.786668	6.22		0.871666	-1.099		0.871667	-0.201
0.253336	0.147		0.646729	1.786		-12.3767	-0.395		0.790001	6.22		0.875	-1.096		0.875	-0.198
0.25667	0.157		0.650229	1.792		-12.3732	-0.404		0.793335	6.235		0.878317	-1.096		0.878334	-0.197
0.260003	0.168		0.653396	1.805		-12.37	-0.411		0.796668	6.246		0.88165	-1.094		0.881667	-0.183
0.263336	0.164		0.656729	1.805		-12.3667	-0.399		0.800002	6.263		0.884984	-1.093		0.885001	-0.183
0.26667	0.162		0.660063	1.796		-12.3633	-0.401		0.803336	6.269		0.888334	-1.091		0.888334	-0.169
0.270003	0.167		0.663396	1.798		-12.36	-0.397		0.806669	6.279		0.891651	-1.085		0.891668	-0.166
0.273336	0.167		0.666729	1.794		-12.3567	-0.393		0.810003	6.273		0.894985	-1.088		0.895001	-0.154
0.27667	0.169		0.670063	1.794		-12.3533	-0.393		0.813336	6.273		0.898318	-1.08		0.898335	-0.153
0.280003	0.168		0.673396	1.799		-12.35	-0.393		0.81667	6.28		0.901652	-1.082		0.901668	-0.159
0.283336	0.169		0.676729	1.789		-12.3467	-0.38		0.820003	6.277		0.904985	-1.082		0.905002	-0.161
0.28667	0.175		0.680063	1.785		-12.3433	-0.39		0.82337	6.271		0.908319	-1.074		0.908335	-0.165
0.290004	0.192		0.683396	1.786		-12.34	-0.391		0.826787	6.28		0.911652	-1.087		0.911669	-0.165
0.293337	0.202		0.686729	1.791		-12.3367	-0.38		0.830037	6.272		0.914986	-1.094		0.915002	-0.172
0.296671	0.215		0.690063	1.789		-12.3333	-0.387		0.83337	6.266		0.918319	-1.102		0.918336	-0.169
0.300004	0.235		0.693396	1.806		-12.33	-0.395		0.836703	6.265		0.921653	-1.105		0.921669	-0.17
0.303338	0.235		0.696729	1.806		-12.3267	-0.395		0.840037	6.265		0.924986	-1.092		0.925003	-0.167
0.306671	0.239		0.700063	1.802		-12.3233	-0.384		0.84337	6.26		0.92832	-1.095		0.928336	-0.149
0.310005	0.239		0.703396	1.802		-12.32	-0.385		0.846703	6.26		0.931653	-1.095		0.93167	-0.149
0.313338	0.245		0.706729	1.803		-12.3167	-0.381		0.850037	6.263		0.934987	-1.104		0.935003	-0.14
0.316705	0.246		0.710063	1.807		-12.3133	-0.38		0.85337	6.259		0.93832	-1.099		0.938337	-0.14
0.320038	0.249		0.713396	1.801		-12.31	-0.384		0.856703	6.274		0.941654	-1.099		0.941671	-0.115
0.323372	0.257		0.716729	1.796		-12.3067	-0.386		0.860037	6.274		0.944987	-1.091		0.945004	-0.102
0.326672	0.257		0.720063	1.799		-12.3033	-0.374		0.86337	6.283		0.948321	-1.098		0.948338	-0.0949998
0.330005	0.272		0.723396	1.799		-12.3	-0.374		0.866703	6.283		0.951654	-1.097		0.951671	-0.086
0.333339	0.282		0.72673	1.799		-12.2967	-0.377		0.870037	6.28		0.954988	-1.093		0.955005	-0.0770001
0.336672	0.283		0.730063	1.792		-12.2933	-0.372		0.87337	6.272		0.958322	-1.093		0.958338	-0.0659998
0.340006	0.281		0.733396	1.802		-12.29	-0.37		0.876703	6.266		0.961655	-1.091		0.961672	-0.0639998
0.343339	0.287		0.73673	1.803		-12.2867	-0.373		0.880037	6.272		0.964989	-1.098		0.965005	-0.065
0.346673	0.305		0.740063	1.796		-12.2833	-0.365		0.88337	6.275		0.968322	-1.1		0.968339	-0.065
0.350006	0.312		0.743396	1.796		-12.28	-0.364		0.886703	6.285		0.971656	-1.098		0.971672	-0.059
0.35334	0.312		0.74673	1.788		-12.2767	-0.361		0.890037	6.278		0.974989	-1.091		0.975006	-0.0540002
0.356707	0.328		0.750063	1.788		-12.2732	-0.356		0.89337	6.278		0.978323	-1.09		0.978339	-0.057
0.36004	0.341		0.753396	1.796		-12.27	-0.356		0.89667	6.277		0.981656	-1.096		0.981673	-0.0489999
0.363373	0.337		0.756663	1.79		-12.2667	-0.356		0.900004	6.283		0.98499	-1.093		0.985006	-0.0469999
0.366707	0.351		0.759997	1.786		-12.2633	-0.354		0.903337	6.283		0.988323	-1.093		0.98834	-0.0400001
0.37004	0.353		0.76333	1.783		-12.26	-0.356		0.906671	6.294		0.991657	-1.089		0.991673	-0.0429999
0.373374	0.373		0.766664	1.778		-12.2567	-0.352		0.910004	6.301		0.99499	-1.085		0.995007	-0.0429999
0.376707	0.376		0.769997	1.774		-12.2533	-0.343		0.913338	6.297		0.998324	-1.077		0.99834	-0.0460001
0.38004	0.392		0.773331	1.774		-12.25	-0.333		0.916671	6.293		1.00166	-1.074		1.00167	-0.0380001
0.383373	0.392		0.776664	1.772		-12.2467	-0.333		0.920005	6.293		1.00499	-1.065		1.00501	-0.0250002
0.386707	0.385		0.779998	1.769		-12.2433	-0.326		0.923338	6.304		1.00832	-1.066		1.00834	-0.0270002
0.39004	0.392		0.783481	1.769		-12.2399	-0.311		0.926672	6.307		1.01166	-1.066		1.01167	-0.0270002
0.393374	0.407		0.786665	1.769		-12.2367	-0.323		0.930005	6.31		1.01499	-1.063		1.01501	-0.0369998
0.396707	0.422		0.790031	1.774		-12.2333	-0.324		0.933339	6.321		1.01886	-1.065		1.01834	-0.0509999
0.40004	0.417		0.793365	1.787		-12.23	-0.323		0.936672	6.305		1.02499	-1.065		1.02274	-0.0449999
0.403374	0.41		0.796698	1.777		-12.2267	-0.333		0.940005	6.302		1.02668	-1.065		1.02861	-0.0449999
0.406707	0.41		0.800031	1.77		-12.2233	-0.324		0.943339	6.294		1.02833	-1.065		1.03001	-0.0449999
0.41004	0.416		0.803365	1.767		-12.22	-0.324		0.946672	6.294		1.03166	-1.065		1.03176	-0.0449999
0.413374	0.425		0.806698	1.767		-12.2167	-0.331		0.950005	6.302		1.04308	-0.902		1.03501	-0.0449999
0.416707	0.429		0.810031	1.759		-12.2133	-0.336		0.953339	6.297		1.04734	-0.812		1.04576	0.141
0.42004	0.444		0.813365	1.756		-12.21	-0.333		0.956672	6.297		1.04734	-0.812		1.05016	0.225
0.423374	0.458		0.816865	1.756		-12.2067	-0.318		0.960005	6.303		1.04908	-0.812		1.05123	0.225
0.426707	0.455		0.820032	1.746		-12.2033	-0.32		0.963339	6.307		1.05161	-0.738		1.05203	0.225
0.43004	0.464		0.823365	1.742		-12.2	-0.32		0.966672	6.307		1.05486	-0.667		1.05456	0.308
0.433374	0.464		0.826698	1.736		-12.1967	-0.319		0.970005	6.319		1.05654	-0.667		1.05688	0.363
0.436707	0.469		0.829998	1.738		-12.1933	-0.302		0.973339	6.319		1.05833	-0.617		1.05856	0.363
0.44004	0.471		0.833332	1.738		-12.19	-0.302		0.976672	6.316		1.06166	-0.594		1.06168	0.42
0.443374	0.467		0.836665	1.746		-12.1867	-0.304		0.980005	6.31		1.06499	-0.594		1.06501	0.466
0.446674	0.465		0.839999	1.755		-12.1833	-0.302		0.983339	6.316		1.06833	-0.585		1.06834	0.49
0.450007	0.464		0.843332	1.744		-12.18	-0.293		0.986672	6.324		1.07166	-0.582		1.07168	0.486
0.453341	0.471		0.846666	1.752		-12.1767	-0.294		0.990005	6.336		1.07499	-0.594		1.07501	0.486
0.456674	0.467		0.849999	1.754		-12.1732	-0.284		0.993422	6.34		1.07833	-0.617		1.07835	0.475
0.460008	0.467		0.853333	1.754		-12.17	-0.291		0.996672	6.341		1.08166	-0.633		1.08168	0.465
0.463341	0.485		0.856667	1.76		-12.1667	-0.304		1.00001	6.341		1.085	-0.655		1.08501	0.451
0.466675	0.485		0.86	1.76		-12.1633	-0.304		1.00334	6.341		1.08833	-0.684		1.08848	0.432
0.470008	0.492		0.863334	1.755		-12.16	-0.311		1.00667	6.347		1.09166	-0.684		1.09168	0.414
0.473342	0.5		0.866667	1.766		-12.1567	-0.311		1.01001	6.352		1.095	-0.711		1.09501	0.382
0.476675	0.514		0.870001	1.765		-12.1533	-0.317		1.01459	6.356		1.09833	-0.732		1.09835	0.358
0.480059	0.533		0.873334	1.766		-12.15	-0.319		1.02001	6.356		1.10166	-0.766		1.10168	0.358
0.483392	0.541		0.876668	1.764		-12.1467	-0.312		1.02334	6.356		1.105	-0.791		1.10501	0.328
0.486726	0.541		0.881668	1.776		-12.1433	-0.305		1.02667	6.356		1.10833	-0.82		1.10835	0.295
0.490059	0.548		0.883418	1.774		-12.14	-0.304		1.03767	6.594		1.11166	-0.846		1.11168	0.274
0.493392	0.548		0.886668	1.774		-12.1367	-0.304		1.03967	6.594		1.115	-0.873		1.11501	0.251
0.496726	0.555		0.890002	1.775		-12.1333	-0.307		1.04342	6.701		1.11833	-0.873		1.11833	0.226
0.500059	0.551		0.893335	1.781		-12.13	-0.315		1.04484	6.701		1.12168	-0.893		1.12166	0.206
0.503392	0.553		0.896669	1.79		-12.1267	-0.308		1.04751	6.798		1.12501	-0.908		1.125	0.175
0.506725	0.553		0.900002	1.801		-12.1233	-0.321		1.05017	6.865		1.12835	-0.929		1.12833	0.175
0.510059	0.558		0.903336	1.811		-12.12	-0.318		1.05176	6.865		1.13168	-0.941		1.13166	0.157
0.513392	0.566		0.906669	1.801		-12.1167	-0.31		1.05267	6.865		1.13501	-0.953		1.135	0.14
0.516726	0.566		0.910003	1.793		-12.1133	-0.313		1.05376	6.865		1.13835	-0.966		1.13833	0.129
0.520059	0.56		0.913336	1.793		-12.11	-0.313		1.05667	6.906		1.14168	-0.978		1.14167	0.122
0.523392	0.558		0.91667	1.802		-12.1065	-0.317		1.06009	6.932		1.14501	-0.978		1.145	0.103
0.526726	0.553		0.920003	1.798		-12.1033	-0.31		1.06334	6.945		1.14833	-0.991		1.14833	0.09
0.530059	0.559		0.923337	1.806		-12.1	-0.317		1.06667	6.93		1.15166	-1.01		1.15167	0.0719998
0.533392	0.562		0.926671	1.803		-12.0967	-0.321		1.07001	6.909		1.155	-1.017		1.155	0.0719998
0.536726	0.561		0.930004	1.793		-12.0933	-0.319		1.07334	6.881		1.15833	-1.023		1.15833	0.0540002
0.540059	0.561		0.933338	1.799		-12.09	-0.312		1.07667	6.845		1.16166	-1.026		1.16167	0.0480001
0.543392	0.586		0.936671	1.802		-12.0867	-0.317		1.08001	6.809		1.165	-1.031		1.165	0.0369998
0.546726	0.586		0.940005	1.802		-12.0833	-0.317		1.08334	6.809		1.16833	-1.032		1.16833	0.0190001
0.550059	0.596		0.943338	1.795		-12.08	-0.32		1.08667	6.782		1.17167	-1.031		1.17167	0.0110001
0.553392	0.592		0.946672	1.796		-12.0767	-0.314		1.09001	6.754		1.175	-1.031		1.175	0.00200023
0.556726	0.595		0.950005	1.791		-12.0733	-0.316		1.09359	6.706		1.17833	-1.041		1.17833	0.00099999
0.560009	0.603		0.953339	1.789		-12.07	-0.314		1.09667	6.65		1.18167	-1.047		1.18167	0.00099999
0.563342	0.601		0.956672	1.786		-12.0667	-0.319		1.10001	6.61		1.185	-1.048		1.185	0.00099999
0.566676	0.601		0.960006	1.795		-12.0633	-0.328		1.10334	6.569		1.18833	-1.054		1.18833	-0.0079998
0.57001	0.599		0.963339	1.786		-12.06	-0.322		1.10667	6.538		1.19167	-1.063		1.19167	-0.0190002
0.573343	0.596		0.966673	1.786		-12.0567	-0.322		1.11001	6.538		1.19498	-1.052		1.195	-0.0179999
0.576677	0.595		0.970006	1.793		-12.0533	-0.314		1.11334	6.511		1.19832	-1.064		1.19834	-0.0250002
0.58001	0.586		0.97334	1.803		-12.05	-0.314		1.11667	6.487		1.20165	-1.064		1.20167	-0.0199999
0.583344	0.594		0.976673	1.799		-12.0467	-0.327		1.12001	6.481		1.20498	-1.066		1.205	-0.0199999
0.58666	0.583		0.980007	1.793		-12.0433	-0.336		1.12334	6.47		1.20832	-1.066		1.20834	-0.0199999
0.589994	0.595		0.983574	1.794		-12.04	-0.327		1.12667	6.461		1.2117	-1.072		1.21167	-0.0159999
0.593394	0.595		0.98674	1.801		-12.0367	-0.316		1.13001	6.443		1.21503	-1.073		1.215	-0.0250002
0.596728	0.613		0.990074	1.799		-12.0333	-0.309		1.13334	6.434		1.21837	-1.075		1.21834	-0.0139999
0.600061	0.613		0.993407	1.799		-12.03	-0.309		1.13667	6.434		1.2217	-1.077		1.22167	-0.0170001
0.603394	0.628		0.99674	1.811		-12.0267	-0.292		1.14001	6.414		1.22503	-1.082		1.225	-0.0059998
0.606728	0.634		1.00007	1.814		-12.0233	-0.278		1.14334	6.408		1.22837	-1.082		1.22834	-0.0110001
0.610061	0.652		1.00341	1.817		-12.02	-0.276		1.14667	6.391		1.2317	-1.082		1.23167	0.00099999
0.613394	0.654		1.00674	1.814		-12.0167	-0.272		1.15001	6.387		1.23503	-1.084		1.235	0.00099999
0.616727	0.652		1.01007	1.819		-12.0133	-0.283		1.15334	6.368		1.23837	-1.089		1.23834	-0.0039998
0.620061	0.652		1.01507	1.814		-12.01	-0.287		1.15667	6.376		1.2417	-1.088		1.24167	-0.0039998
0.623394	0.66		1.01957	1.808		-12.0067	-0.286		1.16001	6.365		1.24503	-1.083		1.245	-0.0039998
0.626728	0.676		1.02574	1.808		-12.0033	-0.286		1.16334	6.365		1.24837	-1.077		1.24834	-0.0039998
0.630061	0.682		1.02749	1.808		-12	-0.286		1.16667	6.349		1.2517	-1.072		1.25167	-0.001
0.633394	0.681		1.02857	1.808		-11.9967	-0.289		1.17001	6.35		1.25503	-1.072		1.25501	-0.0039998
0.636728	0.678		1.03174	1.808		-11.9933	-0.287		1.17334	6.339		1.25837	-1.067		1.25834	-0.001
0.640061	0.674		1.04216	1.923		-11.99	-0.297		1.17667	6.338		1.2617	-1.058		1.26167	-0.001
0.643394	0.673		1.04482	1.995		-11.9867	-0.294		1.18001	6.342		1.26503	-1.05		1.26501	0.00500002
0.646728	0.67		1.04724	2.069		-11.9833	-0.286		1.18332	6.343		1.26837	-1.057		1.26834	0.00500002
0.650061	0.67		1.04874	2.069		-11.98	-0.289		1.18666	6.343		1.2717	-1.059		1.27167	0.0110001
0.653328	0.678		1.05174	2.144		-11.9767	-0.289		1.18999	6.343		1.27503	-1.055		1.27501	0.0210001
0.656661	0.687		1.05432	2.144		-11.9733	-0.277		1.19332	6.33		1.27837	-1.046		1.27834	0.0210001
0.659995	0.687		1.05549	2.188		-11.97	-0.28		1.19666	6.335		1.2817	-1.046		1.28167	0.0130001
0.663328	0.696		1.05699	2.188		-11.9667	-0.264		1.19999	6.33		1.28503	-1.038		1.28501	0.0139999
0.666662	0.7		1.06007	2.226		-11.9633	-0.246		1.20332	6.329		1.28837	-1.036		1.28834	0.0139999
0.669995	0.704		1.06341	2.25		-11.96	-0.239		1.20666	6.324		1.2917	-1.034		1.29167	0.00799981
0.673329	0.712		1.06674	2.265		-11.9567	-0.229		1.20999	6.333		1.29503	-1.026		1.29501	0.00500002
0.676662	0.712		1.07007	2.274		-11.9533	-0.231		1.21332	6.334		1.29832	-1.019		1.29834	0.0119998
0.679996	0.719		1.07341	2.274		-11.95	-0.231		1.21672	6.334		1.30165	-1.023		1.30167	0.00399978
0.683329	0.719		1.07674	2.256		-11.9467	-0.234		1.22006	6.338		1.30498	-1.011		1.30501	0.0110001
0.686663	0.72		1.08007	2.235		-11.9433	-0.234		1.22339	6.338		1.30832	-1.011		1.30834	0.0139999
0.689997	0.708		1.08341	2.213		-11.9399	-0.226		1.22666	6.352		1.31165	-0.997		1.31168	0.0230002
0.69333	0.711		1.08674	2.183		-11.9367	-0.221		1.22999	6.364		1.31499	-0.992		1.31501	0.0230002
0.696663	0.713		1.09007	2.152		-11.9333	-0.215		1.23332	6.377		1.31832	-0.979		1.31834	0.0310002
0.699997	0.698		1.09341	2.132		-11.93	-0.216		1.23666	6.376		1.32165	-0.982		1.32168	0.0329998
0.703331	0.698		1.09674	2.108		-11.9267	-0.223		1.23999	6.374		1.32499	-0.987		1.32501	0.0540002
0.706664	0.701		1.10007	2.108		-11.9233	-0.223		1.24333	6.374		1.32832	-0.986		1.32834	0.0560002
0.709997	0.699		1.10341	2.072		-11.92	-0.221		1.24666	6.386		1.33172	-0.988		1.33168	0.0500001
0.71333	0.695		1.10674	2.051		-11.9167	-0.226		1.24999	6.391		1.33505	-0.988		1.33501	0.0600002
0.716664	0.706		1.11007	2.016		-11.9133	-0.225		1.25333	6.397		1.33839	-0.995		1.33834	0.0679998
0.719997	0.715		1.11341	1.994		-11.91	-0.215		1.25666	6.4		1.34172	-1.002		1.34168	0.0679998
0.723331	0.722		1.11674	1.957		-11.9065	-0.208		1.26003	6.406		1.34505	-0.994		1.34501	0.0739999
0.726664	0.72		1.12007	1.929		-11.9033	-0.202		1.26336	6.405		1.34839	-0.991		1.34834	0.0620002
0.729997	0.72		1.12341	1.91		-11.9	-0.196		1.26669	6.407		1.35172	-0.989		1.35168	0.0620002
0.733331	0.736		1.12667	1.91		-11.8967	-0.196		1.27003	6.407		1.35505	-0.987		1.35501	0.057
0.736664	0.735		1.13001	1.905		-11.8933	-0.195		1.27336	6.405		1.35839	-0.983		1.35834	0.0600002
0.739997	0.735		1.13334	1.894		-11.89	-0.195		1.27669	6.412		1.36172	-0.983		1.36168	0.0620002
0.743331	0.743		1.13667	1.873		-11.8867	-0.202		1.28003	6.415		1.36505	-0.977		1.36501	0.059
0.746664	0.75		1.14001	1.843		-11.8833	-0.191		1.28336	6.415		1.36839	-0.977		1.36834	0.0750001
0.749997	0.751		1.14334	1.83		-11.88	-0.189		1.28669	6.416		1.37172	-0.976		1.37168	0.0750001
0.753331	0.758		1.14667	1.816		-11.8767	-0.189		1.29003	6.432		1.37505	-0.985		1.37501	0.0799999
0.756664	0.758		1.15168	1.81		-11.8733	-0.187		1.29333	6.426		1.37839	-0.98		1.37835	0.094
0.759997	0.772		1.15334	1.793		-11.87	-0.187		1.29666	6.426		1.38172	-0.98		1.38168	0.096
0.763331	0.767		1.15668	1.793		-11.8667	-0.184		1.29999	6.42		1.38505	-0.968		1.38501	0.105
0.766664	0.768		1.16003	1.794		-11.8633	-0.182		1.30333	6.433		1.38839	-0.968		1.38835	0.106
0.769997	0.779		1.16336	1.778		-11.86	-0.174		1.30666	6.44		1.39172	-0.971		1.39168	0.106
0.773331	0.787		1.16669	1.758		-11.8567	-0.183		1.30999	6.434		1.39505	-0.973		1.39501	0.1
0.776664	0.791		1.17003	1.746		-11.8533	-0.178		1.31333	6.424		1.39832	-0.975		1.39835	0.1
0.779997	0.793		1.17336	1.73		-11.85	-0.185		1.31666	6.422		1.40165	-0.976		1.40168	0.092
0.783331	0.793		1.17669	1.723		-11.8467	-0.183		1.31999	6.418		1.40499	-0.981		1.40501	0.098
0.786664	0.806		1.18003	1.715		-11.8433	-0.183		1.32333	6.418		1.40832	-0.978		1.40833	0.106
0.789997	0.792		1.18503	1.707		-11.8399	-0.185		1.32666	6.421		1.41165	-0.985		1.41166	0.0989998
0.793331	0.793		1.18669	1.707		-11.8367	-0.183		1.33	6.422		1.41499	-0.985		1.415	0.09
0.796664	0.796		1.19003	1.697		-11.8333	-0.179		1.33333	6.413		1.41832	-0.977		1.41833	0.0879999
0.799997	0.801		1.19336	1.696		-11.83	-0.186		1.33666	6.42		1.42165	-0.977		1.42166	0.0870002
0.803331	0.806		1.19669	1.688		-11.8267	-0.184		1.34	6.421		1.42499	-0.975		1.425	0.0870002
0.806664	0.804		1.20003	1.686		-11.8233	-0.184		1.34333	6.411		1.42832	-0.973		1.42833	0.0930002
0.809997	0.804		1.20336	1.693		-11.82	-0.193		1.34666	6.406		1.43172	-0.977		1.43167	0.103
0.813331	0.808		1.20669	1.698		-11.8167	-0.194		1.35	6.406		1.43506	-0.985		1.4351	0.113
0.816664	0.815		1.21003	1.698		-11.8133	-0.194		1.35333	6.415		1.43839	-0.992		1.43833	0.129
0.819997	0.813		1.21336	1.694		-11.81	-0.193		1.35671	6.404		1.44172	-0.992		1.44167	0.134
0.823331	0.818		1.21836	1.684		-11.8065	-0.204		1.36005	6.406		1.44506	-0.996		1.445	0.13
0.826664	0.822		1.22003	1.684		-11.8033	-0.217		1.36338	6.408		1.44839	-1.008		1.44833	0.132
0.829997	0.819		1.22336	1.672		-11.8	-0.224		1.36671	6.404		1.45172	-1.005		1.45167	0.132
0.833331	0.828		1.22669	1.669		-11.7967	-0.225		1.37005	6.405		1.45506	-1.007		1.455	0.144
0.836664	0.828		1.23003	1.671		-11.7933	-0.228		1.37338	6.414		1.45839	-0.994		1.45833	0.141
0.839997	0.843		1.23336	1.671		-11.79	-0.229		1.37671	6.414		1.46172	-0.999		1.46167	0.143
0.843331	0.846		1.23669	1.671		-11.7867	-0.229		1.38005	6.4		1.46506	-1		1.465	0.142
0.846664	0.851		1.24003	1.676		-11.7833	-0.215		1.38338	6.387		1.46839	-1		1.46833	0.146
0.849997	0.86		1.24336	1.684		-11.78	-0.212		1.38671	6.388		1.47172	-1.005		1.47167	0.143
0.853331	0.865		1.24669	1.695		-11.7767	-0.212		1.39005	6.393		1.47506	-1.008		1.475	0.138
0.856664	0.86		1.25003	1.706		-11.7732	-0.212		1.39338	6.395		1.47839	-1.01		1.47833	0.138
0.859997	0.864		1.25336	1.714		-11.77	-0.216		1.39671	6.385		1.48172	-1.005		1.48167	0.139
0.863331	0.864		1.25669	1.714		-11.7667	-0.204		1.40005	6.386		1.48506	-0.991		1.48502	0.132
0.866664	0.866		1.26003	1.716		-11.7633	-0.205		1.40338	6.386		1.48839	-0.996		1.48834	0.131
0.869998	0.868		1.26336	1.716		-11.76	-0.205		1.40671	6.371		1.49172	-0.989		1.49167	0.137
0.873331	0.869		1.26669	1.723		-11.7567	-0.202		1.41005	6.373		1.49506	-0.989		1.495	0.132
0.876665	0.859		1.27003	1.714		-11.7533	-0.19		1.41338	6.375		1.49839	-0.983		1.49834	0.142
0.879998	0.856		1.27336	1.721		-11.75	-0.186		1.41671	6.381		1.50172	-0.985		1.50167	0.152
0.883332	0.859		1.27669	1.72		-11.7467	-0.191		1.42005	6.388		1.50506	-0.976		1.505	0.152
0.886665	0.855		1.28003	1.72		-11.7433	-0.202		1.42338	6.4		1.50839	-0.971		1.50834	0.148
0.889999	0.855		1.28336	1.71		-11.7399	-0.208		1.42671	6.408		1.51172	-0.967		1.51167	0.16
0.893332	0.859		1.28669	1.706		-11.7367	-0.22		1.43005	6.408		1.51506	-0.959		1.515	0.156
0.896666	0.864		1.29003	1.706		-11.7333	-0.22		1.43338	6.41		1.51839	-0.952		1.51834	0.154
0.899999	0.879		1.29336	1.699		-11.73	-0.215		1.43671	6.412		1.52172	-0.952		1.52167	0.155
0.903333	0.889		1.29669	1.702		-11.7267	-0.215		1.44005	6.402		1.52506	-0.951		1.525	0.16
0.906666	0.885		1.30001	1.704		-11.7233	-0.21		1.44333	6.412		1.52839	-0.95		1.52834	0.162
0.909999	0.882		1.30334	1.708		-11.72	-0.207		1.44666	6.411		1.53172	-0.945		1.53167	0.162
0.913333	0.896		1.30668	1.71		-11.7167	-0.203		1.45	6.431		1.53506	-0.958		1.535	0.155
0.916666	0.896		1.31001	1.707		-11.7133	-0.207		1.45333	6.433		1.53839	-0.957		1.53834	0.163
0.919999	0.9		1.31334	1.694		-11.71	-0.208		1.45666	6.438		1.54172	-0.955		1.54167	0.162
0.923333	0.897		1.31668	1.694		-11.7066	-0.208		1.46	6.438		1.54506	-0.949		1.54501	0.161
0.926666	0.9		1.32001	1.699		-11.7033	-0.229		1.46333	6.438		1.54839	-0.933		1.54834	0.172
0.929999	0.908		1.32334	1.705		-11.7	-0.233		1.46666	6.437		1.55172	-0.933		1.55167	0.175
0.933333	0.907		1.32668	1.707		-11.6967	-0.244		1.47	6.446		1.55506	-0.935		1.55501	0.175
0.936666	0.921		1.33001	1.714		-11.6933	-0.241		1.47333	6.458		1.55832	-0.929		1.55834	0.175
0.939999	0.928		1.33338	1.712		-11.69	-0.239		1.47668	6.461		1.56166	-0.918		1.56167	0.178
0.943333	0.928		1.33671	1.711		-11.6867	-0.252		1.48002	6.463		1.56499	-0.904		1.56501	0.185
0.946667	0.917		1.34004	1.703		-11.6833	-0.259		1.48335	6.464		1.56832	-0.903		1.56834	0.182
0.95	0.917		1.34338	1.703		-11.68	-0.259		1.48668	6.464		1.57166	-0.912		1.57167	0.187
0.953384	0.928		1.34671	1.703		-11.6767	-0.254		1.49002	6.455		1.57499	-0.906		1.57501	0.189
0.956667	0.941		1.35004	1.708		-11.6732	-0.248		1.49335	6.448		1.57832	-0.906		1.57834	0.185
0.960001	0.963		1.35334	1.725		-11.67	-0.252		1.49668	6.436		1.58166	-0.914		1.58167	0.175
0.963334	0.967		1.35668	1.72		-11.6667	-0.255		1.50002	6.438		1.58502	-0.916		1.58501	0.176
0.966668	0.956		1.36001	1.718		-11.6633	-0.249		1.50335	6.445		1.58832	-0.923		1.58834	0.176
0.970001	0.956		1.36335	1.715		-11.66	-0.25		1.50668	6.445		1.59166	-0.914		1.59167	0.185
0.973335	0.956		1.36668	1.715		-11.6567	-0.25		1.51002	6.447		1.59499	-0.919		1.59501	0.176
0.976668	0.956		1.37	1.723		-11.6533	-0.25		1.51335	6.447		1.59832	-0.931		1.59834	0.164
0.980002	0.943		1.37333	1.72		-11.65	-0.25		1.51668	6.449		1.60166	-0.927		1.60167	0.162
0.983335	0.944		1.37666	1.715		-11.6467	-0.243		1.52002	6.443		1.60499	-0.927		1.60501	0.153
0.986669	0.957		1.38	1.722		-11.6433	-0.245		1.52418	6.443		1.60832	-0.931		1.60834	0.16
0.990002	0.966		1.38333	1.724		-11.6398	-0.248		1.52668	6.44		1.61166	-0.938		1.61168	0.16
0.993336	0.971		1.38666	1.724		-11.6367	-0.232		1.53002	6.43		1.61499	-0.936		1.61501	0.155
0.996669	0.971		1.39	1.724		-11.6333	-0.239		1.53335	6.43		1.61849	-0.938		1.61834	0.148
1	0.969		1.39333	1.715		-11.63	-0.228		1.53668	6.445		1.62166	-0.944		1.62174	0.141
1.00334	0.964		1.39666	1.715		-11.6267	-0.228		1.54002	6.445		1.62499	-0.944		1.62508	0.141
1.00667	0.959		1.4	1.717		-11.6233	-0.235		1.54333	6.448		1.62833	-0.947		1.62841	0.143
1.01	0.952		1.40338	1.715		-11.62	-0.243		1.54667	6.449		1.63166	-0.947		1.63168	0.148
1.01334	0.948		1.40671	1.719		-11.6167	-0.237		1.55	6.446		1.63504	-0.947		1.63501	0.142
1.01802	0.947		1.41005	1.723		-11.6133	-0.238		1.55333	6.455		1.63838	-0.94		1.63834	0.142
1.025	0.947		1.41338	1.722		-11.61	-0.227		1.55667	6.458		1.64171	-0.935		1.64168	0.145
1.0284	0.947		1.41671	1.736		-11.6064	-0.214		1.56	6.454		1.64504	-0.935		1.64501	0.154
1.0284	0.947		1.42005	1.729		-11.6033	-0.208		1.56333	6.451		1.64838	-0.948		1.64834	0.159
1.03027	0.947		1.42338	1.729		-11.6	-0.208		1.56667	6.451		1.65171	-0.952		1.65168	0.167
1.03334	0.947		1.42671	1.738		-11.5967	-0.213		1.57	6.443		1.65504	-0.947		1.65501	0.168
1.04401	1.196		1.43005	1.751		-11.5933	-0.215		1.57337	6.45		1.65838	-0.947		1.65834	0.163
1.04841	1.314		1.43338	1.756		-11.59	-0.201		1.5767	6.448		1.66171	-0.95		1.66168	0.171
1.04961	1.429		1.43671	1.764		-11.5867	-0.197		1.58003	6.44		1.66504	-0.951		1.66501	0.171
1.05041	1.429		1.44	1.767		-11.5833	-0.204		1.58337	6.435		1.66838	-0.949		1.66834	0.173
1.05294	1.429		1.44333	1.766		-11.58	-0.205		1.5867	6.431		1.67171	-0.944		1.67168	0.187
1.05531	1.525		1.44666	1.765		-11.5767	-0.195		1.59003	6.439		1.67504	-0.948		1.67501	0.19
1.05694	1.525		1.45001	1.765		-11.5732	-0.195		1.59337	6.439		1.67838	-0.952		1.67834	0.184
1.06001	1.592		1.45333	1.762		-11.57	-0.193		1.5967	6.445		1.68171	-0.947		1.68168	0.198
1.06334	1.633		1.45667	1.772		-11.5667	-0.193		1.60003	6.453		1.68504	-0.947		1.68501	0.199
1.06667	1.664		1.46	1.768		-11.5633	-0.184		1.60337	6.454		1.68838	-0.951		1.68834	0.205
1.07001	1.656		1.46333	1.77		-11.56	-0.192		1.6067	6.451		1.69171	-0.953		1.69168	0.205
1.07334	1.629		1.46667	1.773		-11.5567	-0.188		1.61003	6.443		1.69504	-0.961		1.69501	0.198
1.07667	1.594		1.47	1.758		-11.5533	-0.183		1.61337	6.439		1.69838	-0.969		1.69834	0.207
1.08001	1.594		1.4734	1.752		-11.55	-0.17		1.6167	6.447		1.70171	-0.97		1.70168	0.2
1.08334	1.569		1.47673	1.752		-11.5467	-0.17		1.62003	6.447		1.70504	-0.966		1.70501	0.197
1.08667	1.522		1.48	1.741		-11.5433	-0.168		1.62337	6.447		1.70838	-0.956		1.70835	0.202
1.09001	1.482		1.48333	1.741		-11.5399	-0.158		1.6267	6.449		1.71171	-0.956		1.71168	0.201
1.09337	1.445		1.48667	1.743		-11.5367	-0.159		1.63003	6.454		1.71504	-0.957		1.71501	0.193
1.09671	1.4		1.49	1.752		-11.5333	-0.154		1.63337	6.456		1.71838	-0.958		1.71835	0.193
1.10004	1.367		1.49333	1.754		-11.53	-0.154		1.6367	6.471		1.72171	-0.965		1.72168	0.197
1.10337	1.33		1.49667	1.758		-11.5267	-0.154		1.64003	6.471		1.72504	-0.961		1.72501	0.198
1.10671	1.33		1.5	1.769		-11.5233	-0.16		1.64337	6.474		1.72838	-0.95		1.72835	0.183
1.11004	1.306		1.50333	1.769		-11.52	-0.16		1.6467	6.474		1.73171	-0.951		1.73168	0.185
1.11337	1.264		1.50667	1.76		-11.5167	-0.172		1.65003	6.467		1.73504	-0.953		1.73501	0.189
1.11671	1.229		1.51	1.758		-11.5133	-0.173		1.65337	6.457		1.73838	-0.953		1.73835	0.203
1.12004	1.197		1.51333	1.761		-11.51	-0.173		1.6567	6.457		1.74171	-0.95		1.74166	0.203
1.12337	1.182		1.51667	1.754		-11.5065	-0.179		1.66003	6.462		1.74504	-0.949		1.745	0.211
1.12671	1.144		1.52	1.748		-11.5033	-0.173		1.66337	6.465		1.74838	-0.938		1.74833	0.211
1.13004	1.114		1.5234	1.754		-11.5	-0.183		1.6667	6.478		1.75171	-0.936		1.75166	0.222
1.13337	1.114		1.52667	1.746		-11.4967	-0.181		1.67003	6.477		1.75504	-0.932		1.755	0.224
1.13671	1.086		1.53	1.744		-11.4933	-0.181		1.67337	6.477		1.75838	-0.934		1.75833	0.232
1.14004	1.063		1.53334	1.744		-11.49	-0.195		1.6767	6.471		1.76171	-0.937		1.76166	0.228
1.14337	1.044		1.53667	1.737		-11.4867	-0.189		1.68003	6.473		1.76504	-0.937		1.765	0.223
1.14671	1.015		1.54	1.735		-11.4833	-0.185		1.68337	6.467		1.76838	-0.936		1.76833	0.229
1.15004	0.993		1.54334	1.735		-11.48	-0.183		1.6867	6.463		1.77171	-0.945		1.77166	0.221
1.15346	0.97		1.54667	1.74		-11.4767	-0.183		1.69003	6.458		1.77504	-0.942		1.775	0.221
1.15671	0.954		1.55	1.751		-11.4732	-0.176		1.69337	6.461		1.77838	-0.951		1.77833	0.223
1.16004	0.954		1.55334	1.756		-11.47	-0.18		1.6967	6.464		1.78171	-0.948		1.78166	0.22
1.16337	0.944		1.55667	1.765		-11.4667	-0.18		1.70003	6.464		1.78504	-0.953		1.785	0.217
1.16671	0.931		1.56	1.765		-11.4633	-0.174		1.70333	6.469		1.78838	-0.961		1.78833	0.217
1.17004	0.929		1.56334	1.762		-11.46	-0.184		1.70667	6.457		1.79171	-0.961		1.79167	0.22
1.17337	0.921		1.56667	1.755		-11.4567	-0.194		1.71	6.459		1.79504	-0.96		1.795	0.235
1.17671	0.907		1.57	1.748		-11.4533	-0.188		1.71333	6.459		1.79838	-0.957		1.79833	0.236
1.18004	0.888		1.57334	1.741		-11.45	-0.185		1.71667	6.465		1.80171	-0.952		1.80167	0.236
1.18337	0.879		1.57667	1.745		-11.4467	-0.186		1.72	6.47		1.80504	-0.94		1.805	0.237
1.18671	0.879		1.58	1.742		-11.4433	-0.181		1.72334	6.48		1.80838	-0.946		1.80833	0.242
1.19004	0.866		1.58335	1.738		-11.4398	-0.181		1.72667	6.48		1.81171	-0.942		1.81166	0.247
1.19337	0.853		1.58669	1.738		-11.4367	-0.184		1.73	6.484		1.81504	-0.944		1.815	0.244
1.19671	0.847		1.59002	1.751		-11.4333	-0.178		1.73334	6.489		1.81838	-0.944		1.81833	0.245
1.20004	0.842		1.59335	1.752		-11.43	-0.165		1.73667	6.492		1.82171	-0.943		1.82166	0.232
1.20337	0.848		1.59669	1.748		-11.4267	-0.169		1.74	6.487		1.82504	-0.941		1.825	0.224
1.20671	0.849		1.60002	1.735		-11.4233	-0.17		1.74334	6.484		1.82838	-0.937		1.82833	0.224
1.21004	0.85		1.60335	1.721		-11.42	-0.166		1.74667	6.485		1.83171	-0.939		1.83167	0.225
1.21338	0.85		1.60669	1.72		-11.4167	-0.166		1.75	6.487		1.83504	-0.933		1.835	0.226
1.21671	0.858		1.61002	1.718		-11.4133	-0.174		1.75334	6.487		1.83838	-0.939		1.83833	0.217
1.22004	0.866		1.61335	1.718		-11.41	-0.174		1.75667	6.482		1.84171	-0.935		1.84167	0.214
1.22337	0.865		1.61669	1.717		-11.4066	-0.172		1.76	6.478		1.84504	-0.935		1.845	0.211
1.22671	0.865		1.62002	1.718		-11.4033	-0.182		1.76334	6.482		1.84838	-0.935		1.84833	0.222
1.23004	0.859		1.62335	1.723		-11.4	-0.181		1.76667	6.484		1.85171	-0.935		1.85167	0.21
1.23337	0.875		1.62669	1.722		-11.3967	-0.18		1.77	6.497		1.85504	-0.932		1.855	0.21
1.23671	0.877		1.63002	1.729		-11.3933	-0.181		1.77334	6.499		1.85838	-0.931		1.85833	0.221
1.24001	0.877		1.63335	1.724		-11.39	-0.186		1.77667	6.498		1.86171	-0.92		1.86167	0.233
1.24334	0.871		1.63669	1.722		-11.3867	-0.187		1.78	6.498		1.86504	-0.915		1.865	0.24
1.24668	0.875		1.64002	1.722		-11.3833	-0.187		1.78334	6.511		1.86838	-0.923		1.86833	0.246
1.25001	0.887		1.64335	1.73		-11.38	-0.196		1.78667	6.51		1.87171	-0.923		1.87167	0.249
1.25334	0.893		1.64669	1.743		-11.3767	-0.197		1.79	6.514		1.87504	-0.927		1.875	0.252
1.25668	0.904		1.65002	1.739		-11.3732	-0.195		1.79334	6.511		1.87838	-0.917		1.87833	0.249
1.26001	0.914		1.65335	1.735		-11.37	-0.176		1.79667	6.519		1.88171	-0.917		1.88173	0.249
1.26334	0.914		1.65669	1.734		-11.3667	-0.177		1.8	6.517		1.88513	-0.926		1.88507	0.242
1.26668	0.914		1.66002	1.732		-11.3633	-0.179		1.80334	6.515		1.88838	-0.919		1.8884	0.239
1.27001	0.912		1.66335	1.732		-11.36	-0.181		1.80667	6.515		1.89171	-0.92		1.89173	0.229
1.27336	0.922		1.66669	1.724		-11.3567	-0.181		1.81	6.514		1.89504	-0.916		1.89507	0.229
1.27669	0.929		1.67001	1.717		-11.3533	-0.174		1.81334	6.503		1.89838	-0.916		1.8984	0.23
1.28003	0.941		1.67334	1.726		-11.35	-0.177		1.81667	6.507		1.90171	-0.922		1.90173	0.237
1.28336	0.953		1.67667	1.734		-11.3467	-0.187		1.82001	6.513		1.90499	-0.918		1.90507	0.24
1.28678	0.962		1.68167	1.728		-11.3433	-0.181		1.82334	6.505		1.90833	-0.915		1.9084	0.24
1.29003	0.974		1.68501	1.734		-11.3399	-0.183		1.82667	6.497		1.91166	-0.908		1.91173	0.246
1.29336	0.974		1.68667	1.734		-11.3367	-0.184		1.83	6.512		1.91499	-0.906		1.91507	0.244
1.29669	0.981		1.69001	1.734		-11.3333	-0.191		1.83334	6.512		1.91849	-0.894		1.9184	0.248
1.30003	0.983		1.69334	1.736		-11.33	-0.191		1.83667	6.524		1.92166	-0.895		1.92173	0.26
1.30336	0.976		1.69667	1.727		-11.3267	-0.19		1.84	6.517		1.92499	-0.891		1.92507	0.281
1.30669	0.982		1.70001	1.726		-11.3233	-0.177		1.84334	6.521		1.92833	-0.891		1.9284	0.288
1.31003	0.984		1.70334	1.726		-11.32	-0.163		1.84667	6.515		1.93166	-0.885		1.93173	0.299
1.31336	0.989		1.70667	1.728		-11.3167	-0.173		1.85001	6.511		1.935	-0.882		1.93507	0.299
1.31669	0.986		1.71001	1.727		-11.3133	-0.167		1.85334	6.516		1.9384	-0.887		1.9384	0.297
1.32011	0.986		1.71334	1.723		-11.31	-0.177		1.85667	6.503		1.94173	-0.889		1.94173	0.292
1.32336	0.972		1.71667	1.723		-11.3062	-0.173		1.86001	6.497		1.94506	-0.879		1.94507	0.287
1.32669	0.975		1.72002	1.72		-11.3033	-0.173		1.86334	6.497		1.94833	-0.867		1.94833	0.292
1.33003	0.985		1.72336	1.72		-11.3	-0.164		1.86667	6.484		1.95178	-0.867		1.95167	0.298
1.33336	0.995		1.72669	1.716		-11.2967	-0.174		1.87001	6.489		1.955	-0.867		1.955	0.294
1.33669	1.002		1.73002	1.718		-11.2933	-0.166		1.87334	6.477		1.95833	-0.858		1.95833	0.301
1.34003	1.012		1.73336	1.712		-11.29	-0.163		1.87667	6.465		1.96166	-0.875		1.96167	0.301
1.34336	1.014		1.73669	1.721		-11.2867	-0.166		1.88001	6.46		1.965	-0.864		1.965	0.305
1.34669	1.014		1.74002	1.721		-11.2833	-0.158		1.88334	6.457		1.96833	-0.868		1.96833	0.286
1.35003	1.03		1.74336	1.723		-11.28	-0.166		1.88667	6.452		1.97166	-0.863		1.97167	0.276
1.35353	1.029		1.74669	1.723		-11.2767	-0.166		1.89001	6.452		1.975	-0.856		1.975	0.262
1.35669	1.033		1.75002	1.726		-11.2731	-0.162		1.89334	6.457		1.97833	-0.86		1.97834	0.263
1.36003	1.033		1.75336	1.725		-11.27	-0.165		1.89667	6.458		1.9817	-0.86		1.9817	0.275
1.36336	1.032		1.75669	1.711		-11.2667	-0.147		1.90001	6.465		1.98503	-0.858		1.98504	0.282
1.36669	1.045		1.76002	1.707		-11.2633	-0.144		1.90334	6.472		1.98836	-0.858		1.98837	0.282
1.37003	1.04		1.76336	1.696		-11.26	-0.154		1.90667	6.47		1.9917	-0.853		1.9917	0.3
1.37336	1.04		1.76669	1.692		-11.2567	-0.164		1.91001	6.47		1.99503	-0.849		1.99504	0.3
1.37669	1.047		1.77001	1.692		-11.2533	-0.174		1.91334	6.47		1.99836	-0.853		1.99837	0.289
1.38003	1.045		1.77334	1.706		-11.25	-0.174		1.91667	6.47		2.0017	-0.859		2.0017	0.291
1.38336	1.042		1.77668	1.716		-11.2467	-0.176		1.92001	6.469		2.00503	-0.866		2.00504	0.288
1.38669	1.04		1.78001	1.709		-11.2433	-0.184		1.92334	6.467		2.00836	-0.866		2.00837	0.286
1.39003	1.033		1.78334	1.713		-11.2397	-0.177		1.92667	6.463		2.0117	-0.871		2.0117	0.285
1.39336	1.055		1.78668	1.719		-11.2367	-0.177		1.93001	6.472		2.01503	-0.87		2.01504	0.285
1.39669	1.067		1.79001	1.715		-11.2333	-0.172		1.93334	6.475		2.01836	-0.876		2.01837	0.279
1.40003	1.067		1.79334	1.721		-11.23	-0.166		1.93667	6.464		2.0217	-0.878		2.0217	0.286
1.40336	1.069		1.79668	1.72		-11.2267	-0.165		1.94001	6.463		2.02503	-0.883		2.02504	0.293
1.40669	1.069		1.80001	1.72		-11.2233	-0.165		1.94334	6.463		2.02836	-0.882		2.02837	0.287
1.40999	1.074		1.80339	1.708		-11.22	-0.17		1.94667	6.465		2.0317	-0.865		2.0317	0.301
1.41333	1.086		1.80673	1.713		-11.2167	-0.16		1.95001	6.458		2.03503	-0.865		2.03504	0.304
1.41666	1.09		1.81006	1.72		-11.2133	-0.15		1.95334	6.465		2.03833	-0.862		2.03837	0.301
1.42008	1.095		1.81339	1.72		-11.21	-0.164		1.95667	6.465		2.04166	-0.862		2.0417	0.301
1.42333	1.101		1.81668	1.732		-11.2062	-0.169		1.96001	6.471		2.045	-0.859		2.04504	0.311
1.42666	1.115		1.82001	1.74		-11.2033	-0.169		1.96334	6.477		2.04833	-0.866		2.04837	0.311
1.43	1.115		1.82334	1.748		-11.2	-0.173		1.96667	6.468		2.05166	-0.858		2.0517	0.326
1.43333	1.107		1.82668	1.748		-11.1967	-0.173		1.97001	6.468		2.055	-0.863		2.05504	0.334
1.43666	1.114		1.83001	1.736		-11.1933	-0.165		1.97334	6.47		2.05833	-0.871		2.05837	0.331
1.44	1.115		1.83334	1.739		-11.19	-0.15		1.97667	6.463		2.06167	-0.871		2.0617	0.338
1.44335	1.119		1.83668	1.725		-11.1867	-0.147		1.98001	6.462		2.065	-0.866		2.06504	0.327
1.44668	1.123		1.84001	1.726		-11.1833	-0.147		1.98334	6.461		2.06833	-0.872		2.06837	0.327
1.45001	1.125		1.84334	1.723		-11.18	-0.145		1.98667	6.458		2.07172	-0.878		2.0717	0.329
1.45335	1.12		1.84668	1.717		-11.1767	-0.143		1.99001	6.45		2.07505	-0.874		2.07504	0.33
1.45668	1.12		1.85003	1.717		-11.1733	-0.148		1.99334	6.461		2.07838	-0.866		2.07837	0.329
1.46001	1.134		1.85336	1.717		-11.17	-0.148		1.99667	6.461		2.08172	-0.861		2.0817	0.337
1.46333	1.138		1.8567	1.714		-11.1667	-0.149		2.00001	6.459		2.08505	-0.871		2.08504	0.332
1.46668	1.129		1.86003	1.721		-11.1633	-0.145		2.00334	6.462		2.08838	-0.871		2.08837	0.324
1.47	1.142		1.86336	1.717		-11.16	-0.147		2.00667	6.461		2.09172	-0.867		2.0917	0.313
1.47333	1.142		1.8667	1.722		-11.1567	-0.157		2.01001	6.46		2.09505	-0.864		2.09504	0.313
1.47666	1.144		1.87003	1.722		-11.1533	-0.156		2.01334	6.466		2.09838	-0.854		2.09837	0.313
1.48	1.137		1.87336	1.714		-11.15	-0.163		2.01667	6.47		2.10172	-0.853		2.1017	0.312
1.48333	1.137		1.8767	1.706		-11.1467	-0.165		2.02001	6.466		2.10505	-0.863		2.10504	0.317
1.48666	1.141		1.88003	1.706		-11.1433	-0.165		2.02334	6.466		2.10838	-0.862		2.10837	0.322
1.49	1.143		1.88336	1.703		-11.1396	-0.174		2.02667	6.48		2.11172	-0.873		2.11167	0.321
1.49333	1.161		1.8867	1.698		-11.1367	-0.17		2.03001	6.48		2.11505	-0.873		2.115	0.322
1.49666	1.154		1.89003	1.695		-11.1333	-0.18		2.03334	6.493		2.11838	-0.88		2.11834	0.318
1.5	1.148		1.89336	1.691		-11.13	-0.176		2.03667	6.487		2.12172	-0.883		2.12167	0.325
1.50333	1.146		1.8967	1.699		-11.1267	-0.168		2.04001	6.491		2.12505	-0.869		2.125	0.325
1.50666	1.145		1.90003	1.698		-11.1233	-0.164		2.04334	6.484		2.12838	-0.871		2.12834	0.326
1.51	1.145		1.90336	1.689		-11.12	-0.164		2.04667	6.486		2.13172	-0.872		2.13167	0.324
1.51333	1.157		1.90668	1.689		-11.1167	-0.164		2.05001	6.486		2.13505	-0.865		2.135	0.33
1.51673	1.152		1.91001	1.691		-11.1133	-0.166		2.05332	6.487		2.13838	-0.873		2.13834	0.335
1.52015	1.156		1.91333	1.694		-11.11	-0.166		2.05666	6.49		2.14172	-0.873		2.14167	0.328
1.5234	1.163		1.91666	1.692		-11.1067	-0.173		2.05999	6.48		2.14505	-0.883		2.145	0.327
1.52673	1.173		1.92	1.702		-11.1033	-0.162		2.06332	6.478		2.14838	-0.874		2.14834	0.325
1.53007	1.183		1.92333	1.706		-11.1	-0.152		2.06666	6.475		2.15172	-0.877		2.15167	0.325
1.5334	1.182		1.92666	1.709		-11.0967	-0.139		2.06999	6.475		2.15505	-0.867		2.15501	0.337
1.53673	1.182		1.93	1.718		-11.0933	-0.129		2.07332	6.475		2.15838	-0.862		2.15834	0.361
1.54007	1.188		1.93333	1.72		-11.09	-0.129		2.07666	6.475		2.16172	-0.861		2.16167	0.36
1.5434	1.192		1.93666	1.72		-11.0867	-0.127		2.07999	6.471		2.16505	-0.867		2.16501	0.369
1.54673	1.19		1.94003	1.717		-11.0833	-0.119		2.08339	6.475		2.16838	-0.867		2.16834	0.373
1.55	1.199		1.94336	1.712		-11.08	-0.12		2.08672	6.477		2.17172	-0.859		2.17167	0.369
1.55338	1.204		1.9467	1.711		-11.0767	-0.109		2.09006	6.479		2.17505	-0.865		2.17501	0.371
1.55667	1.196		1.95003	1.722		-11.0731	-0.116		2.09332	6.475		2.17838	-0.866		2.17834	0.371
1.56	1.196		1.95336	1.715		-11.07	-0.121		2.09666	6.482		2.18172	-0.873		2.18167	0.368
1.56333	1.196		1.9567	1.718		-11.0667	-0.117		2.09999	6.477		2.18505	-0.879		2.18501	0.36
1.56667	1.191		1.96003	1.712		-11.0633	-0.117		2.10332	6.477		2.18838	-0.878		2.18834	0.354
1.57	1.184		1.96336	1.712		-11.06	-0.115		2.10666	6.473		2.19172	-0.878		2.19167	0.351
1.57333	1.182		1.9667	1.709		-11.0567	-0.12		2.10999	6.474		2.19505	-0.878		2.19501	0.35
1.57667	1.186		1.97003	1.709		-11.0533	-0.126		2.11333	6.483		2.19838	-0.88		2.19834	0.35
1.58	1.202		1.97336	1.712		-11.05	-0.126		2.11666	6.48		2.20172	-0.881		2.20167	0.351
1.58335	1.223		1.9767	1.717		-11.0467	-0.107		2.11999	6.489		2.20505	-0.878		2.20501	0.351
1.58668	1.235		1.98003	1.713		-11.0433	-0.11		2.12333	6.508		2.20838	-0.861		2.20834	0.357
1.59002	1.235		1.98336	1.713		-11.0397	-0.116		2.12673	6.508		2.21172	-0.858		2.21167	0.361
1.59333	1.228		1.9867	1.721		-11.0367	-0.11		2.13006	6.508		2.21505	-0.857		2.21501	0.353
1.59667	1.221		1.99003	1.721		-11.0333	-0.11		2.13339	6.513		2.21838	-0.844		2.21834	0.36
1.6	1.225		1.99336	1.715		-11.03	-0.111		2.13673	6.522		2.22172	-0.844		2.22167	0.364
1.60333	1.226		1.9967	1.716		-11.0267	-0.112		2.14006	6.526		2.22505	-0.827		2.22501	0.37
1.60667	1.232		2.00003	1.717		-11.0233	-0.103		2.14339	6.527		2.22838	-0.831		2.22834	0.382
1.61	1.225		2.00336	1.714		-11.02	-0.107		2.14673	6.53		2.23172	-0.829		2.23167	0.382
1.61334	1.227		2.0067	1.719		-11.0167	-0.114		2.15006	6.522		2.23505	-0.842		2.23501	0.376
1.61667	1.227		2.01003	1.719		-11.0133	-0.115		2.15339	6.512		2.23838	-0.844		2.23834	0.379
1.62	1.225		2.01336	1.718		-11.01	-0.114		2.15673	6.512		2.24172	-0.86		2.24167	0.386
1.62334	1.225		2.0167	1.718		-11.0064	-0.114		2.16006	6.523		2.24505	-0.86		2.24501	0.387
1.62667	1.225		2.02003	1.724		-11.0033	-0.113		2.16339	6.512		2.24838	-0.86		2.24834	0.394
1.63	1.232		2.02336	1.712		-11	-0.107		2.16673	6.512		2.25172	-0.854		2.25167	0.392
1.63334	1.231		2.0267	1.716		-10.9967	-0.105		2.17006	6.519		2.25505	-0.859		2.25501	0.388
1.63667	1.245		2.03003	1.724		-10.9933	-0.1		2.17339	6.516		2.25838	-0.865		2.25834	0.388
1.64	1.246		2.03333	1.72		-10.99	-0.107		2.17673	6.519		2.26172	-0.855		2.26167	0.387
1.64334	1.246		2.03666	1.715		-10.9867	-0.111		2.17999	6.519		2.26505	-0.841		2.26501	0.384
1.64667	1.25		2.04	1.71		-10.9833	-0.126		2.18333	6.516		2.26838	-0.833		2.26834	0.379
1.65	1.25		2.04333	1.71		-10.98	-0.126		2.18666	6.513		2.27172	-0.838		2.27167	0.373
1.65334	1.249		2.04666	1.7		-10.9767	-0.126		2.18999	6.513		2.27505	-0.838		2.27501	0.387
1.65667	1.249		2.05	1.704		-10.9728	-0.119		2.19333	6.516		2.27838	-0.846		2.27834	0.392
1.66	1.251		2.05333	1.719		-10.97	-0.117		2.19666	6.519		2.28172	-0.84		2.28167	0.402
1.66334	1.251		2.05667	1.714		-10.9667	-0.123		2.19999	6.512		2.28522	-0.84		2.28501	0.402
1.66667	1.244		2.06	1.723		-10.9633	-0.123		2.20333	6.52		2.28838	-0.845		2.28834	0.407
1.67	1.244		2.06333	1.723		-10.96	-0.126		2.20666	6.526		2.29172	-0.845		2.29167	0.406
1.67334	1.24		2.06667	1.723		-10.9567	-0.123		2.20999	6.526		2.29505	-0.836		2.29501	0.402
1.67667	1.251		2.07	1.72		-10.9533	-0.123		2.21336	6.522		2.29838	-0.838		2.29834	0.398
1.68001	1.258		2.07333	1.719		-10.95	-0.13		2.21669	6.532		2.30172	-0.838		2.30167	0.386
1.68334	1.25		2.07667	1.716		-10.9467	-0.139		2.22003	6.529		2.30505	-0.837		2.30501	0.39
1.68667	1.247		2.08	1.708		-10.9433	-0.135		2.22336	6.534		2.30838	-0.837		2.30834	0.384
1.69001	1.244		2.08333	1.691		-10.9396	-0.144		2.22669	6.534		2.31172	-0.835		2.31167	0.384
1.69336	1.255		2.0867	1.696		-10.9367	-0.148		2.23003	6.537		2.31505	-0.836		2.31501	0.393
1.69669	1.255		2.09003	1.684		-10.9333	-0.152		2.23336	6.546		2.31855	-0.838		2.31834	0.392
1.70002	1.265		2.09337	1.681		-10.93	-0.158		2.23669	6.548		2.32172	-0.839		2.32167	0.399
1.70336	1.263		2.0967	1.681		-10.9267	-0.158		2.24003	6.548		2.32505	-0.84		2.32501	0.392
1.70669	1.274		2.10003	1.682		-10.9233	-0.16		2.24336	6.545		2.32838	-0.836		2.32834	0.401
1.71002	1.276		2.10337	1.675		-10.92	-0.162		2.24669	6.552		2.33167	-0.836		2.33167	0.401
1.71336	1.275		2.10667	1.685		-10.9167	-0.164		2.25003	6.564		2.335	-0.84		2.33501	0.395
1.71669	1.277		2.11	1.693		-10.9133	-0.16		2.25336	6.554		2.33833	-0.819		2.33834	0.395
1.72002	1.281		2.11333	1.697		-10.91	-0.156		2.25669	6.556		2.34165	-0.822		2.34167	0.406
1.72336	1.281		2.11667	1.697		-10.9063	-0.154		2.26003	6.564		2.34498	-0.816		2.34501	0.414
1.72669	1.288		2.12	1.691		-10.9033	-0.153		2.26336	6.565		2.34832	-0.816		2.34834	0.416
1.73002	1.297		2.12333	1.691		-10.9	-0.153		2.26669	6.565		2.35165	-0.818		2.35167	0.409
1.73336	1.293		2.12667	1.685		-10.8967	-0.149		2.27003	6.565		2.35498	-0.824		2.35501	0.411
1.73669	1.298		2.13	1.68		-10.8933	-0.141		2.27336	6.57		2.35832	-0.824		2.35834	0.415
1.74002	1.306		2.13334	1.683		-10.89	-0.138		2.27669	6.575		2.36165	-0.822		2.36167	0.41
1.74336	1.301		2.13667	1.687		-10.8867	-0.144		2.28003	6.565		2.36502	-0.825		2.36501	0.41
1.74669	1.315		2.14	1.684		-10.8833	-0.125		2.28336	6.569		2.36835	-0.824		2.36834	0.418
1.75002	1.315		2.14334	1.701		-10.88	-0.117		2.28669	6.562		2.37168	-0.826		2.37167	0.418
1.75336	1.318		2.14667	1.701		-10.8767	-0.11		2.29003	6.553		2.37502	-0.828		2.37501	0.431
1.75669	1.311		2.15	1.703		-10.873	-0.11		2.29336	6.553		2.37835	-0.828		2.37834	0.441
1.76002	1.305		2.15334	1.697		-10.87	-0.097		2.29669	6.546		2.38168	-0.827		2.38167	0.435
1.76336	1.317		2.15667	1.702		-10.8667	-0.094		2.30003	6.545		2.38518	-0.827		2.38501	0.429
1.76669	1.319		2.16	1.708		-10.8633	-0.092		2.30336	6.538		2.38835	-0.833		2.38834	0.433
1.77002	1.325		2.16334	1.718		-10.86	-0.098		2.30669	6.537		2.39168	-0.826		2.39167	0.433
1.77336	1.329		2.16667	1.712		-10.8567	-0.109		2.31003	6.539		2.39502	-0.823		2.39501	0.438
1.77669	1.329		2.17	1.712		-10.8533	-0.127		2.31336	6.529		2.39835	-0.825		2.39834	0.436
1.78001	1.324		2.17334	1.716		-10.85	-0.126		2.31669	6.519		2.40168	-0.827		2.40167	0.422
1.78334	1.319		2.17667	1.716		-10.8467	-0.126		2.32003	6.519		2.40502	-0.816		2.40501	0.418
1.78667	1.316		2.18005	1.707		-10.8433	-0.129		2.32336	6.512		2.40835	-0.811		2.40834	0.428
1.79001	1.312		2.18339	1.703		-10.8399	-0.138		2.32669	6.505		2.41168	-0.811		2.41167	0.423
1.79334	1.309		2.18672	1.708		-10.8367	-0.142		2.33003	6.515		2.41502	-0.811		2.41501	0.421
1.79667	1.305		2.19005	1.699		-10.8333	-0.143		2.33336	6.511		2.41835	-0.81		2.41834	0.421
1.80001	1.307		2.19339	1.695		-10.83	-0.137		2.33669	6.516		2.42168	-0.819		2.42167	0.417
1.80334	1.307		2.19672	1.695		-10.8267	-0.135		2.34003	6.513		2.42502	-0.815		2.42501	0.413
1.80667	1.301		2.20005	1.706		-10.8233	-0.134		2.34336	6.504		2.42835	-0.817		2.42834	0.414
1.81001	1.304		2.20339	1.706		-10.82	-0.134		2.34669	6.504		2.43168	-0.813		2.43167	0.414
1.81334	1.298		2.20672	1.696		-10.8167	-0.131		2.35003	6.498		2.43502	-0.807		2.43501	0.422
1.81667	1.308		2.21005	1.695		-10.8133	-0.119		2.35336	6.505		2.43835	-0.807		2.43834	0.419
1.82001	1.316		2.21339	1.694		-10.81	-0.116		2.35836	6.516		2.44168	-0.804		2.44167	0.412
1.82334	1.316		2.21672	1.698		-10.8066	-0.109		2.36169	6.502		2.44502	-0.797		2.44501	0.412
1.82668	1.324		2.22005	1.694		-10.8033	-0.105		2.36336	6.512		2.44835	-0.795		2.44834	0.414
1.83004	1.325		2.22339	1.692		-10.8	-0.092		2.36669	6.519		2.45168	-0.785		2.45167	0.407
1.83338	1.327		2.22672	1.699		-10.7967	-0.088		2.37003	6.533		2.45502	-0.778		2.45501	0.398
1.83671	1.327		2.23005	1.699		-10.7933	-0.088		2.37336	6.533		2.45835	-0.783		2.45834	0.384
1.84004	1.329		2.23339	1.695		-10.79	-0.099		2.37669	6.524		2.46168	-0.788		2.46167	0.394
1.84338	1.324		2.23667	1.682		-10.7867	-0.103		2.38003	6.52		2.46502	-0.788		2.46501	0.394
1.84671	1.33		2.24	1.692		-10.7833	-0.104		2.38336	6.533		2.46835	-0.791		2.46834	0.404
1.85004	1.33		2.24334	1.697		-10.78	-0.099		2.38669	6.543		2.47168	-0.801		2.47167	0.404
1.85338	1.337		2.24667	1.69		-10.7767	-0.095		2.39003	6.545		2.47502	-0.793		2.47501	0.413
1.85671	1.342		2.25001	1.682		-10.7729	-0.095		2.39336	6.541		2.47835	-0.79		2.47834	0.412
1.86004	1.342		2.25334	1.683		-10.77	-0.09		2.39669	6.549		2.48169	-0.79		2.48168	0.411
1.86338	1.354		2.25667	1.683		-10.7667	-0.09		2.40003	6.549		2.48502	-0.795		2.48501	0.405
1.86671	1.355		2.26001	1.685		-10.7633	-0.095		2.40336	6.55		2.48835	-0.806		2.48839	0.405
1.87004	1.358		2.26334	1.683		-10.76	-0.087		2.40669	6.547		2.49168	-0.806		2.49173	0.402
1.87338	1.355		2.26667	1.687		-10.7567	-0.077		2.41003	6.548		2.49502	-0.808		2.49506	0.415
1.87671	1.36		2.27002	1.672		-10.7533	-0.067		2.41336	6.543		2.49835	-0.805		2.49834	0.415
1.88001	1.352		2.27336	1.678		-10.75	-0.06		2.41669	6.54		2.50168	-0.806		2.50168	0.407
1.88334	1.362		2.27669	1.671		-10.7467	-0.069		2.42003	6.543		2.50502	-0.8		2.50501	0.41
1.88668	1.362		2.28002	1.686		-10.7433	-0.068		2.42336	6.54		2.50832	-0.801		2.50834	0.412
1.89001	1.357		2.28336	1.686		-10.7396	-0.068		2.42669	6.54		2.51165	-0.789		2.51168	0.401
1.89334	1.371		2.28667	1.68		-10.7367	-0.062		2.43003	6.531		2.51499	-0.781		2.51501	0.405
1.89668	1.361		2.29001	1.672		-10.7333	-0.062		2.43336	6.518		2.51832	-0.781		2.51834	0.401
1.90001	1.357		2.29334	1.674		-10.73	-0.062		2.43669	6.506		2.52165	-0.776		2.52168	0.405
1.90333	1.342		2.29667	1.668		-10.7267	-0.056		2.44003	6.512		2.52499	-0.772		2.52501	0.402
1.90666	1.349		2.30001	1.668		-10.7233	-0.061		2.44336	6.507		2.52832	-0.778		2.52834	0.402
1.90999	1.331		2.30334	1.656		-10.72	-0.046		2.44669	6.507		2.53165	-0.781		2.53168	0.39
1.91333	1.331		2.30667	1.656		-10.7167	-0.04		2.45003	6.506		2.53499	-0.779		2.53506	0.393
1.91666	1.336		2.31001	1.651		-10.7133	-0.04		2.45336	6.506		2.53832	-0.786		2.53839	0.387
1.91999	1.336		2.31334	1.651		-10.71	-0.036		2.45669	6.499		2.54165	-0.79		2.54173	0.394
1.92333	1.343		2.31667	1.64		-10.7067	-0.035		2.46011	6.49		2.54499	-0.79		2.54506	0.399
1.92666	1.348		2.32006	1.647		-10.7033	-0.032		2.46336	6.485		2.54832	-0.792		2.54839	0.393
1.92999	1.343		2.32339	1.648		-10.7	-0.026		2.46669	6.481		2.55165	-0.795		2.55173	0.383
1.93333	1.341		2.32672	1.64		-10.6967	-0.02		2.47003	6.48		2.55499	-0.795		2.55506	0.383
1.93666	1.353		2.33006	1.639		-10.6933	-0.011		2.47333	6.482		2.55832	-0.791		2.55839	0.379
1.94	1.353		2.33339	1.639		-10.69	-0.007		2.47666	6.485		2.56165	-0.789		2.56173	0.376
1.94333	1.376		2.33673	1.648		-10.6867	-0.007		2.48	6.485		2.56499	-0.792		2.56506	0.378
1.94666	1.374		2.34006	1.648		-10.6833	-0.001		2.48333	6.488		2.56832	-0.783		2.56839	0.377
1.95001	1.379		2.34339	1.647		-10.68	0.001		2.48666	6.493		2.57166	-0.783		2.57173	0.384
1.95365	1.387		2.34672	1.651		-10.6767	0.009		2.49	6.489		2.57504	-0.786		2.57506	0.377
1.95666	1.393		2.35006	1.649		-10.6729	0.008		2.49333	6.476		2.57837	-0.786		2.57839	0.377
1.96001	1.392		2.35339	1.652		-10.67	0.006		2.49666	6.488		2.58171	-0.786		2.58173	0.377
1.96335	1.389		2.35673	1.656		-10.6667	0.01		2.5	6.497		2.58504	-0.789		2.58506	0.379
1.96668	1.389		2.36006	1.659		-10.6633	0.008		2.50333	6.496		2.58837	-0.781		2.58848	0.384
1.97001	1.385		2.36339	1.655		-10.66	0.007		2.50673	6.496		2.59171	-0.769		2.59168	0.385
1.97335	1.388		2.36673	1.655		-10.6567	0.007		2.51006	6.502		2.59504	-0.775		2.59501	0.391
1.97668	1.393		2.37006	1.653		-10.6533	0.009		2.5134	6.506		2.59837	-0.775		2.59835	0.39
1.98001	1.4		2.37339	1.644		-10.65	0.003		2.51673	6.504		2.60171	-0.769		2.60168	0.387
1.98335	1.401		2.37672	1.664		-10.6467	0.008		2.52006	6.512		2.60504	-0.76		2.60501	0.39
1.98668	1.413		2.38006	1.653		-10.6433	0.003		2.5234	6.51		2.60837	-0.763		2.60835	0.39
1.99001	1.397		2.38339	1.657		-10.64	0.006		2.52673	6.502		2.61171	-0.773		2.61168	0.384
1.99335	1.397		2.38673	1.657		-10.6367	0.01		2.53006	6.507		2.61504	-0.777		2.61501	0.394
1.99668	1.395		2.39006	1.658		-10.6333	0.009		2.5334	6.507		2.61837	-0.783		2.61835	0.381
2.00001	1.395		2.39339	1.658		-10.63	0.009		2.53673	6.502		2.62171	-0.786		2.62173	0.383
2.00335	1.392		2.39673	1.662		-10.6267	0.014		2.54006	6.502		2.62504	-0.786		2.62506	0.386
2.00668	1.39		2.40006	1.665		-10.6233	0.014		2.5434	6.503		2.62837	-0.788		2.6284	0.388
2.01001	1.4		2.40339	1.667		-10.62	0.01		2.54673	6.493		2.63171	-0.778		2.63173	0.393
2.01335	1.401		2.40673	1.675		-10.6167	0		2.55006	6.503		2.63504	-0.776		2.63506	0.393
2.01666	1.411		2.41006	1.677		-10.6133	-0.002		2.5534	6.511		2.63832	-0.756		2.6384	0.382
2.02	1.411		2.41339	1.67		-10.61	-0.01		2.55673	6.509		2.64166	-0.762		2.64173	0.392
2.02333	1.416		2.41673	1.671		-10.6067	-0.009		2.56006	6.509		2.64499	-0.759		2.64506	0.397
2.02666	1.42		2.42006	1.671		-10.6033	-0.009		2.5634	6.512		2.64832	-0.752		2.6484	0.4
2.03	1.416		2.42339	1.665		-10.6	-0.016		2.56673	6.513		2.65166	-0.752		2.65173	0.407
2.03333	1.412		2.42673	1.656		-10.5967	-0.025		2.57006	6.514		2.65499	-0.758		2.65506	0.416
2.03666	1.42		2.43006	1.648		-10.5933	-0.031		2.5734	6.518		2.65832	-0.756		2.6584	0.42
2.04	1.429		2.43339	1.649		-10.59	-0.022		2.57673	6.529		2.66166	-0.756		2.66173	0.42
2.04333	1.417		2.43673	1.655		-10.5867	-0.019		2.58006	6.524		2.66499	-0.75		2.66506	0.424
2.04666	1.417		2.44006	1.668		-10.5833	-0.026		2.5834	6.516		2.66832	-0.755		2.6684	0.428
2.05001	1.408		2.44339	1.659		-10.58	-0.035		2.58673	6.516		2.67171	-0.748		2.67173	0.432
2.05335	1.392		2.44673	1.659		-10.5767	-0.035		2.59006	6.519		2.67504	-0.756		2.67506	0.434
2.05668	1.387		2.45006	1.65		-10.5733	-0.032		2.5934	6.519		2.67837	-0.756		2.6784	0.43
2.06001	1.39		2.45339	1.654		-10.57	-0.023		2.59673	6.514		2.68171	-0.759		2.68173	0.445
2.06335	1.395		2.45673	1.65		-10.5667	-0.025		2.60006	6.521		2.68504	-0.761		2.68506	0.439
2.06668	1.394		2.46006	1.652		-10.5633	-0.023		2.6034	6.525		2.68837	-0.769		2.6884	0.439
2.07001	1.396		2.46339	1.644		-10.56	-0.014		2.60673	6.538		2.69171	-0.761		2.69173	0.429
2.07335	1.396		2.46673	1.644		-10.5567	-0.008		2.61006	6.543		2.69504	-0.766		2.69506	0.422
2.07668	1.391		2.47006	1.641		-10.5533	-0.001		2.6134	6.549		2.69837	-0.753		2.6984	0.43
2.08001	1.398		2.47339	1.638		-10.55	-0.001		2.61673	6.549		2.70171	-0.751		2.70173	0.432
2.08335	1.398		2.47673	1.633		-10.5467	0		2.62006	6.547		2.70504	-0.749		2.70506	0.435
2.08668	1.402		2.48006	1.645		-10.5433	0.007		2.6234	6.54		2.70837	-0.749		2.7084	0.434
2.09001	1.399		2.48339	1.645		-10.54	0.003		2.62673	6.547		2.71171	-0.754		2.71173	0.432
2.09335	1.401		2.48673	1.651		-10.5367	0		2.63006	6.553		2.71504	-0.751		2.71506	0.432
2.09668	1.401		2.49006	1.647		-10.5333	-0.005		2.6334	6.55		2.71837	-0.75		2.7184	0.44
2.10001	1.401		2.49339	1.644		-10.53	-0.012		2.63673	6.546		2.72171	-0.744		2.72173	0.447
2.10335	1.403		2.49668	1.644		-10.525	-0.014		2.64006	6.544		2.72504	-0.744		2.72506	0.453
2.10668	1.396		2.50001	1.648		-10.5233	-0.014		2.6434	6.544		2.72837	-0.741		2.7284	0.461
2.11001	1.393		2.50334	1.637		-10.52	0.001		2.64673	6.53		2.73171	-0.741		2.73173	0.467
2.11335	1.381		2.50668	1.632		-10.5167	0.001		2.65	6.539		2.73504	-0.741		2.73506	0.466
2.11668	1.389		2.51001	1.641		-10.5133	0.007		2.65333	6.532		2.73837	-0.734		2.7384	0.473
2.12001	1.39		2.51334	1.631		-10.51	0.003		2.65666	6.537		2.74171	-0.737		2.74173	0.473
2.12335	1.395		2.51668	1.634		-10.5067	0.003		2.66011	6.534		2.74504	-0.738		2.74506	0.473
2.12668	1.395		2.52001	1.636		-10.5033	-0.007		2.66333	6.531		2.74837	-0.735		2.7484	0.475
2.13001	1.399		2.52334	1.636		-10.5	-0.004		2.66666	6.52		2.75171	-0.729		2.75173	0.473
2.13335	1.412		2.52668	1.634		-10.4967	-0.004		2.67	6.52		2.75504	-0.717		2.75506	0.478
2.13668	1.421		2.53001	1.646		-10.4933	-0.006		2.67333	6.526		2.75837	-0.72		2.7584	0.488
2.14001	1.417		2.53334	1.643		-10.49	-0.007		2.67667	6.523		2.76171	-0.72		2.76173	0.494
2.14333	1.424		2.53668	1.638		-10.4867	-0.011		2.68	6.532		2.76504	-0.717		2.76506	0.49
2.14667	1.427		2.54001	1.629		-10.4833	-0.004		2.68333	6.533		2.76837	-0.724		2.7684	0.49
2.15	1.434		2.54334	1.625		-10.48	-0.005		2.68667	6.534		2.77171	-0.734		2.77173	0.49
2.15333	1.434		2.54668	1.625		-10.4767	0.007		2.69	6.533		2.77504	-0.732		2.77506	0.496
2.15667	1.432		2.55001	1.612		-10.4733	0.006		2.69335	6.528		2.77837	-0.729		2.7784	0.489
2.16	1.426		2.55335	1.612		-10.47	0.006		2.69667	6.528		2.78171	-0.738		2.78173	0.488
2.16333	1.426		2.55668	1.614		-10.4667	0.02		2.7	6.531		2.78504	-0.741		2.78506	0.484
2.16667	1.442		2.56	1.606		-10.4633	0.021		2.70333	6.537		2.78837	-0.741		2.79006	0.488
2.17	1.435		2.56338	1.609		-10.46	0.025		2.70667	6.525		2.79171	-0.736		2.79173	0.482
2.17333	1.43		2.56671	1.612		-10.4567	0.032		2.71	6.518		2.79504	-0.733		2.79506	0.482
2.17667	1.441		2.57005	1.615		-10.4533	0.045		2.71333	6.516		2.79837	-0.739		2.7984	0.485
2.18	1.441		2.57338	1.615		-10.45	0.048		2.71667	6.511		2.80171	-0.746		2.80173	0.482
2.18333	1.461		2.57671	1.61		-10.4467	0.042		2.72	6.506		2.80504	-0.746		2.80506	0.483
2.18667	1.461		2.58005	1.61		-10.4433	0.042		2.72333	6.506		2.80837	-0.744		2.8084	0.482
2.19	1.454		2.58338	1.621		-10.4394	0.039		2.72667	6.498		2.81171	-0.745		2.81173	0.479
2.19333	1.461		2.58671	1.62		-10.4367	0.034		2.73	6.494		2.81504	-0.745		2.81506	0.473
2.1967	1.457		2.59005	1.632		-10.4333	0.036		2.73333	6.486		2.81837	-0.747		2.8184	0.473
2.20003	1.464		2.59338	1.63		-10.43	0.03		2.73667	6.478		2.82171	-0.744		2.82173	0.473
2.20337	1.45		2.59671	1.628		-10.425	0.033		2.74	6.48		2.82504	-0.745		2.82506	0.484
2.2067	1.437		2.60005	1.64		-10.4233	0.033		2.74333	6.48		2.82837	-0.748		2.8284	0.481
2.21003	1.437		2.60338	1.64		-10.42	0.03		2.74667	6.481		2.83337	-0.747		2.83173	0.486
2.21337	1.436		2.60671	1.637		-10.4167	0.03		2.75	6.481		2.83504	-0.754		2.83506	0.484
2.21667	1.426		2.61005	1.648		-10.4133	0.029		2.75333	6.489		2.83837	-0.757		2.8384	0.482
2.22	1.422		2.61338	1.645		-10.41	0.024		2.75667	6.503		2.84171	-0.757		2.84173	0.485
2.22334	1.42		2.61671	1.645		-10.4067	0.044		2.76	6.495		2.84504	-0.758		2.84506	0.488
2.22667	1.407		2.62005	1.635		-10.4033	0.057		2.76333	6.495		2.84837	-0.753		2.8484	0.488
2.23	1.411		2.62338	1.637		-10.4	0.054		2.76667	6.503		2.85166	-0.748		2.85173	0.487
2.23334	1.411		2.62671	1.634		-10.3967	0.052		2.77	6.505		2.85499	-0.748		2.85506	0.486
2.23667	1.411		2.63005	1.629		-10.3917	0.055		2.77333	6.511		2.85832	-0.757		2.8584	0.486
2.24	1.418		2.63338	1.629		-10.39	0.055		2.77667	6.511		2.86166	-0.768		2.86173	0.485
2.24334	1.425		2.63671	1.621		-10.3867	0.052		2.78	6.529		2.86499	-0.766		2.86506	0.483
2.24667	1.435		2.64005	1.633		-10.3833	0.052		2.78333	6.535		2.86833	-0.766		2.8684	0.489
2.25	1.44		2.64338	1.634		-10.38	0.06		2.78667	6.531		2.87166	-0.751		2.87173	0.491
2.25334	1.434		2.64671	1.631		-10.3767	0.066		2.79	6.544		2.87499	-0.736		2.87506	0.491
2.25667	1.441		2.65005	1.629		-10.3733	0.063		2.795	6.54		2.87833	-0.74		2.8784	0.489
2.26	1.44		2.65338	1.629		-10.37	0.064		2.79667	6.539		2.88166	-0.723		2.88168	0.48
2.26334	1.44		2.65671	1.623		-10.3667	0.067		2.8	6.529		2.88506	-0.72		2.88501	0.484
2.26667	1.426		2.66005	1.623		-10.3633	0.067		2.80334	6.529		2.88839	-0.722		2.8885	0.492
2.27	1.427		2.66338	1.612		-10.36	0.063		2.80667	6.538		2.89173	-0.72		2.89166	0.508
2.27334	1.445		2.66671	1.62		-10.3567	0.062		2.81	6.544		2.89499	-0.72		2.895	0.508
2.27667	1.438		2.67005	1.615		-10.3533	0.055		2.81334	6.542		2.89833	-0.715		2.89833	0.498
2.28001	1.426		2.67338	1.616		-10.35	0.049		2.81669	6.554		2.90166	-0.715		2.90166	0.491
2.28334	1.425		2.67671	1.612		-10.3467	0.051		2.82002	6.554		2.90499	-0.7		2.905	0.491
2.28667	1.426		2.68005	1.612		-10.3433	0.056		2.82335	6.551		2.90833	-0.704		2.90833	0.497
2.29004	1.426		2.68338	1.613		-10.34	0.067		2.82835	6.542		2.91166	-0.703		2.91167	0.498
2.29337	1.416		2.68671	1.613		-10.3367	0.067		2.83002	6.542		2.91499	-0.697		2.91505	0.486
2.29671	1.416		2.69005	1.616		-10.3333	0.065		2.83335	6.558		2.91833	-0.703		2.91838	0.494
2.30004	1.418		2.69338	1.62		-10.33	0.063		2.83669	6.557		2.92166	-0.703		2.92172	0.494
2.30337	1.412		2.69671	1.615		-10.3267	0.062		2.84002	6.57		2.92499	-0.695		2.92505	0.496
2.30671	1.416		2.70005	1.616		-10.3233	0.065		2.84335	6.556		2.92836	-0.706		2.92838	0.502
2.31004	1.412		2.70338	1.623		-10.32	0.062		2.84669	6.564		2.93169	-0.706		2.93172	0.502
2.31337	1.414		2.70671	1.627		-10.3167	0.068		2.85002	6.55		2.93503	-0.707		2.93505	0.49
2.31671	1.411		2.71005	1.629		-10.3133	0.063		2.85335	6.543		2.93836	-0.71		2.93838	0.492
2.32004	1.411		2.71338	1.631		-10.31	0.063		2.85669	6.543		2.94169	-0.708		2.94172	0.496
2.32337	1.417		2.71671	1.631		-10.3067	0.059		2.86169	6.534		2.94503	-0.713		2.94505	0.492
2.32671	1.423		2.72005	1.631		-10.3033	0.047		2.86335	6.534		2.94836	-0.713		2.94838	0.483
2.33004	1.418		2.72338	1.631		-10.3	0.039		2.86669	6.532		2.95169	-0.711		2.95172	0.489
2.33337	1.42		2.72671	1.619		-10.2967	0.041		2.87002	6.531		2.95503	-0.709		2.95505	0.489
2.33671	1.423		2.73005	1.618		-10.2933	0.032		2.87335	6.52		2.95836	-0.705		2.95838	0.489
2.34004	1.422		2.73338	1.618		-10.29	0.032		2.87669	6.51		2.96169	-0.706		2.96172	0.49
2.34337	1.422		2.73671	1.618		-10.2867	0.022		2.88002	6.497		2.96669	-0.703		2.96505	0.49
2.34671	1.45		2.74005	1.618		-10.2833	0.022		2.88335	6.497		2.96836	-0.699		2.96838	0.491
2.35001	1.45		2.74338	1.613		-10.28	0.022		2.88669	6.495		2.97169	-0.692		2.97172	0.479
2.35334	1.44		2.74671	1.606		-10.2767	0.022		2.89002	6.495		2.97503	-0.692		2.97505	0.48
2.35667	1.436		2.75005	1.617		-10.2733	0.018		2.89335	6.488		2.97836	-0.696		2.97838	0.477
2.36001	1.446		2.75338	1.606		-10.27	0.028		2.89669	6.494		2.98169	-0.695		2.98172	0.473
2.36334	1.451		2.75671	1.613		-10.2667	0.032		2.90002	6.489		2.98503	-0.69		2.98505	0.473
2.36667	1.449		2.76005	1.616		-10.2633	0.04		2.90335	6.484		2.98836	-0.699		2.98847	0.476
2.37001	1.449		2.76338	1.618		-10.26	0.051		2.90669	6.493		2.99169	-0.706		2.99172	0.476
2.37334	1.453		2.76671	1.618		-10.2567	0.05		2.91002	6.493		2.99503	-0.7		2.99505	0.472
2.37667	1.455		2.77005	1.618		-10.2533	0.05		2.91335	6.476		2.99836	-0.704		2.99838	0.47
2.38002	1.444		2.77338	1.624		-10.25	0.048		2.91669	6.475		3.00169	-0.704		3.00172	0.475
2.38336	1.436		2.77671	1.624		-10.2467	0.041		2.92002	6.48		3.00503	-0.709		3.00505	0.484
2.38669	1.432		2.78005	1.621		-10.2433	0.04		2.92335	6.48		3.00836	-0.706		3.00838	0.48
2.39002	1.427		2.78346	1.624		-10.24	0.036		2.92835	6.485		3.01169	-0.7		3.01172	0.48
2.39336	1.429		2.78671	1.627		-10.2367	0.028		2.93002	6.487		3.01499	-0.692		3.01505	0.48
2.39669	1.429		2.79005	1.627		-10.2333	0.019		2.93335	6.487		3.01833	-0.681		3.01838	0.482
2.40001	1.433		2.79338	1.621		-10.23	0.017		2.93669	6.487		3.02166	-0.68		3.0218	0.479
2.40334	1.433		2.79671	1.621		-10.2267	0.017		2.94002	6.483		3.025	-0.688		3.02505	0.478
2.40667	1.442		2.80005	1.621		-10.2233	0.011		2.94335	6.48		3.02833	-0.688		3.02838	0.483
2.41001	1.442		2.80338	1.621		-10.22	0.016		2.94669	6.485		3.03166	-0.695		3.03172	0.487
2.41334	1.444		2.80671	1.629		-10.2167	0.028		2.95002	6.479		3.035	-0.695		3.03505	0.483
2.41668	1.441		2.81005	1.638		-10.2133	0.025		2.95335	6.476		3.03833	-0.695		3.03838	0.483
2.42001	1.439		2.81338	1.638		-10.21	0.032		2.95669	6.484		3.04166	-0.7		3.04172	0.487
2.42334	1.439		2.81671	1.641		-10.2067	0.041		2.96169	6.488		3.045	-0.696		3.04505	0.487
2.42668	1.45		2.82005	1.641		-10.2033	0.052		2.96335	6.488		3.04838	-0.696		3.04838	0.487
2.43001	1.454		2.82338	1.644		-10.2	0.052		2.96669	6.487		3.0518	-0.699		3.05172	0.481
2.43334	1.456		2.82671	1.642		-10.1967	0.067		2.97002	6.481		3.05505	-0.699		3.05513	0.479
2.43668	1.455		2.83005	1.636		-10.1933	0.061		2.97335	6.481		3.05838	-0.69		3.05833	0.478
2.44001	1.456		2.83338	1.642		-10.19	0.062		2.97669	6.487		3.06171	-0.688		3.06167	0.486
2.44334	1.453		2.83671	1.632		-10.1867	0.067		2.98002	6.494		3.06671	-0.688		3.065	0.486
2.44668	1.46		2.84005	1.629		-10.1833	0.079		2.98335	6.509		3.06838	-0.688		3.06833	0.491
2.45001	1.451		2.84338	1.624		-10.18	0.074		2.98669	6.511		3.07171	-0.686		3.07167	0.493
2.45334	1.451		2.84666	1.611		-10.1767	0.076		2.99002	6.511		3.07505	-0.68		3.075	0.485
2.45668	1.455		2.85	1.611		-10.1733	0.076		2.99344	6.526		3.07838	-0.682		3.07833	0.483
2.46001	1.476		2.85333	1.618		-10.17	0.075		2.99667	6.534		3.08171	-0.696		3.08167	0.489
2.46334	1.466		2.85666	1.626		-10.1667	0.064		3	6.533		3.08505	-0.696		3.085	0.498
2.46668	1.474		2.86	1.618		-10.1633	0.068		3.00334	6.537		3.08838	-0.689		3.08833	0.504
2.47001	1.472		2.86333	1.624		-10.16	0.069		3.00667	6.532		3.09171	-0.693		3.09167	0.504
2.47334	1.467		2.86666	1.613		-10.1567	0.07		3.01	6.526		3.09505	-0.682		3.095	0.501
2.47668	1.467		2.87	1.614		-10.1533	0.066		3.01334	6.522		3.09838	-0.683		3.09833	0.498
2.48001	1.474		2.87333	1.614		-10.15	0.069		3.01667	6.532		3.10171	-0.687		3.10167	0.492
2.48334	1.472		2.87666	1.606		-10.1467	0.069		3.02	6.532		3.10505	-0.695		3.105	0.488
2.48668	1.482		2.88006	1.603		-10.1433	0.066		3.02334	6.53		3.10838	-0.699		3.10834	0.484
2.49001	1.489		2.8834	1.606		-10.14	0.066		3.02667	6.53		3.11171	-0.699		3.11167	0.497
2.49334	1.486		2.88673	1.602		-10.1367	0.061		3.03004	6.526		3.11505	-0.686		3.115	0.493
2.49668	1.492		2.89006	1.6		-10.1333	0.057		3.03337	6.534		3.11838	-0.685		3.11834	0.493
2.50001	1.494		2.8934	1.589		-10.13	0.071		3.0367	6.536		3.12171	-0.681		3.12182	0.506
2.50334	1.494		2.89673	1.6		-10.125	0.056		3.04	6.533		3.12505	-0.68		3.12502	0.517
2.50668	1.488		2.90006	1.601		-10.1233	0.058		3.04334	6.533		3.12838	-0.665		3.12835	0.52
2.51001	1.498		2.9034	1.601		-10.12	0.058		3.04667	6.533		3.13166	-0.668		3.13169	0.52
2.51334	1.492		2.90673	1.605		-10.1167	0.053		3.05001	6.536		3.135	-0.669		3.13502	0.523
2.51668	1.5		2.91006	1.602		-10.1133	0.053		3.05332	6.555		3.13833	-0.669		3.13835	0.527
2.52001	1.508		2.9134	1.612		-10.11	0.054		3.05666	6.551		3.14166	-0.672		3.14169	0.531
2.52334	1.517		2.9169	1.619		-10.1066	0.04		3.05999	6.557		3.145	-0.667		3.14502	0.531
2.52668	1.525		2.92006	1.621		-10.1033	0.034		3.06332	6.564		3.14833	-0.659		3.14835	0.526
2.53001	1.525		2.9234	1.616		-10.1	0.026		3.06666	6.564		3.15166	-0.652		3.15169	0.522
2.53334	1.525		2.92666	1.62		-10.0967	0.029		3.06999	6.575		3.155	-0.654		3.15502	0.517
2.53668	1.518		2.93	1.62		-10.0933	0.029		3.07336	6.575		3.15833	-0.658		3.15835	0.515
2.54001	1.514		2.93333	1.614		-10.09	0.039		3.07669	6.567		3.16167	-0.66		3.16169	0.515
2.54334	1.523		2.93667	1.608		-10.0867	0.032		3.08002	6.565		3.16502	-0.668		3.16502	0.513
2.54668	1.513		2.94	1.599		-10.0833	0.033		3.08336	6.565		3.16835	-0.668		3.16835	0.511
2.55168	1.511		2.94333	1.591		-10.08	0.038		3.08669	6.557		3.17168	-0.67		3.17169	0.511
2.55501	1.518		2.94667	1.585		-10.0767	0.04		3.09002	6.567		3.17502	-0.666		3.17502	0.518
2.55668	1.53		2.9502	1.589		-10.0733	0.033		3.09336	6.561		3.17835	-0.663		3.17835	0.531
2.56001	1.53		2.95333	1.589		-10.07	0.026		3.09669	6.564		3.18168	-0.654		3.18169	0.529
2.56334	1.53		2.95667	1.582		-10.0667	0.026		3.10002	6.564		3.18502	-0.654		3.18502	0.535
2.56668	1.528		2.96	1.578		-10.0633	0.023		3.10336	6.567		3.18835	-0.642		3.18834	0.536
2.57001	1.525		2.96333	1.577		-10.06	0.015		3.10669	6.571		3.19168	-0.642		3.19167	0.537
2.57334	1.526		2.96667	1.583		-10.0567	0.021		3.11002	6.566		3.19502	-0.646		3.195	0.542
2.57668	1.519		2.97	1.577		-10.0533	0.016		3.11336	6.568		3.19835	-0.64		3.19834	0.542
2.58001	1.529		2.97333	1.582		-10.05	0.017		3.11669	6.563		3.20168	-0.635		3.20167	0.544
2.58334	1.529		2.97667	1.579		-10.0467	0.017		3.12002	6.552		3.20502	-0.63		3.205	0.543
2.58668	1.529		2.98	1.58		-10.0433	0.005		3.12336	6.552		3.20835	-0.634		3.20834	0.544
2.59001	1.521		2.98358	1.58		-10.04	0.005		3.12669	6.545		3.21168	-0.639		3.21167	0.542
2.59334	1.518		2.98667	1.563		-10.0367	0.01		3.13002	6.542		3.21502	-0.63		3.215	0.54
2.59668	1.509		2.99	1.552		-10.0333	0.003		3.13336	6.536		3.21835	-0.63		3.21834	0.537
2.60001	1.502		2.99334	1.551		-10.03	0		3.13669	6.531		3.22167	-0.632		3.22175	0.54
2.60334	1.505		2.99667	1.548		-10.0267	0.004		3.14002	6.533		3.225	-0.628		3.225	0.54
2.60668	1.507		3.00007	1.555		-10.0233	0.008		3.14336	6.521		3.22833	-0.638		3.22834	0.534
2.61001	1.503		3.0034	1.562		-10.02	0		3.14669	6.522		3.23333	-0.641		3.23167	0.53
2.61334	1.503		3.00674	1.562		-10.0167	-0.006		3.15002	6.519		3.235	-0.643		3.235	0.535
2.61666	1.502		3.01007	1.556		-10.0133	-0.006		3.15336	6.519		3.23833	-0.641		3.23834	0.525
2.62001	1.499		3.0134	1.556		-10.01	-0.006		3.15669	6.51		3.24167	-0.644		3.24167	0.531
2.62333	1.485		3.01674	1.559		-10.0067	-0.005		3.15999	6.511		3.24498	-0.644		3.245	0.524
2.62666	1.477		3.02007	1.551		-10.0033	-0.012		3.16332	6.522		3.24832	-0.649		3.24834	0.523
2.62999	1.48		3.0234	1.547		-10	-0.011		3.16666	6.526		3.25165	-0.646		3.25167	0.523
2.63333	1.478		3.02674	1.545		-9.99667	-0.007		3.16999	6.533		3.25498	-0.646		3.255	0.529
2.63666	1.485		3.03007	1.541		-9.99334	-0.005		3.17332	6.535		3.25832	-0.638		3.25834	0.54
2.64	1.485		3.0334	1.541		-9.99	0.004		3.17666	6.537		3.26165	-0.634		3.26167	0.532
2.64333	1.485		3.03674	1.549		-9.98667	0.004		3.17999	6.537		3.26498	-0.635		3.265	0.522
2.64666	1.492		3.04007	1.563		-9.98334	0.013		3.18332	6.544		3.26832	-0.641		3.26834	0.523
2.65	1.497		3.0434	1.561		-9.98	0.02		3.18666	6.545		3.27165	-0.641		3.27167	0.526
2.65333	1.508		3.04674	1.565		-9.97667	0.013		3.18999	6.534		3.27504	-0.644		3.275	0.526
2.65666	1.509		3.05024	1.573		-9.97334	0.011		3.19336	6.538		3.27837	-0.643		3.27834	0.527
2.66	1.513		3.0534	1.574		-9.97	0.009		3.19669	6.545		3.2817	-0.648		3.28167	0.527
2.66333	1.503		3.05674	1.584		-9.96667	0.012		3.20003	6.557		3.28504	-0.645		3.285	0.521
2.66668	1.509		3.06007	1.587		-9.96334	0.013		3.20336	6.555		3.28837	-0.651		3.28834	0.521
2.67	1.509		3.0634	1.587		-9.96	0.013		3.20669	6.555		3.2917	-0.651		3.29167	0.528
2.67336	1.512		3.06674	1.578		-9.95667	0.011		3.21003	6.548		3.29504	-0.647		3.295	0.535
2.6767	1.517		3.07007	1.575		-9.95334	0.014		3.21336	6.554		3.29837	-0.647		3.29834	0.534
2.68003	1.527		3.07334	1.573		-9.95	0.013		3.21669	6.548		3.3017	-0.652		3.30167	0.524
2.68336	1.523		3.07667	1.567		-9.94667	0.02		3.22003	6.555		3.30504	-0.654		3.305	0.539
2.6867	1.529		3.08	1.572		-9.94334	0.026		3.22336	6.549		3.30837	-0.665		3.30834	0.539
2.69003	1.526		3.08349	1.564		-9.94	0.039		3.22669	6.559		3.3117	-0.672		3.31167	0.55
2.69336	1.526		3.08667	1.564		-9.93667	0.052		3.23003	6.555		3.31504	-0.672		3.315	0.549
2.6967	1.531		3.09	1.557		-9.93334	0.052		3.23336	6.555		3.31837	-0.664		3.31834	0.557
2.70003	1.536		3.09334	1.558		-9.93	0.062		3.23669	6.559		3.3217	-0.673		3.32167	0.558
2.70336	1.524		3.09667	1.552		-9.92667	0.062		3.24003	6.563		3.32504	-0.673		3.325	0.566
2.7067	1.514		3.1	1.552		-9.92333	0.064		3.24336	6.561		3.32837	-0.669		3.32834	0.557
2.71003	1.514		3.10334	1.551		-9.92	0.058		3.24669	6.553		3.3317	-0.674		3.33167	0.556
2.71336	1.516		3.10669	1.542		-9.91667	0.065		3.25003	6.551		3.33504	-0.668		3.335	0.556
2.7167	1.519		3.11002	1.547		-9.91333	0.077		3.25336	6.546		3.33837	-0.684		3.33834	0.548
2.72003	1.524		3.11335	1.544		-9.91	0.079		3.25669	6.545		3.3417	-0.669		3.34167	0.55
2.72336	1.524		3.11677	1.555		-9.90667	0.079		3.26003	6.545		3.34504	-0.674		3.345	0.546
2.7267	1.525		3.12002	1.555		-9.90333	0.073		3.26336	6.531		3.34837	-0.674		3.34834	0.535
2.73003	1.535		3.12335	1.549		-9.9	0.084		3.26669	6.528		3.3517	-0.674		3.35167	0.527
2.73336	1.54		3.12669	1.557		-9.89667	0.084		3.27003	6.533		3.35504	-0.683		3.355	0.526
2.7367	1.542		3.13002	1.563		-9.89333	0.089		3.27336	6.528		3.35837	-0.692		3.35834	0.526
2.74003	1.543		3.13335	1.565		-9.89	0.084		3.27666	6.514		3.3617	-0.682		3.36167	0.526
2.74336	1.544		3.13669	1.563		-9.88667	0.087		3.27999	6.523		3.36504	-0.681		3.365	0.528
2.7467	1.544		3.14002	1.551		-9.88333	0.091		3.28333	6.523		3.36837	-0.681		3.36834	0.526
2.75003	1.541		3.14335	1.559		-9.88	0.098		3.28666	6.523		3.3717	-0.676		3.37167	0.523
2.75336	1.542		3.14669	1.559		-9.87667	0.098		3.28999	6.532		3.37504	-0.681		3.375	0.521
2.7567	1.547		3.15002	1.558		-9.87333	0.094		3.29333	6.532		3.37837	-0.681		3.37834	0.532
2.76003	1.542		3.15335	1.569		-9.87	0.098		3.29666	6.531		3.3817	-0.682		3.38167	0.525
2.76336	1.547		3.15669	1.57		-9.86666	0.098		3.29999	6.533		3.38504	-0.677		3.385	0.527
2.7667	1.548		3.16002	1.567		-9.86333	0.103		3.30333	6.539		3.38837	-0.678		3.38834	0.527
2.77003	1.546		3.16335	1.564		-9.86	0.097		3.30666	6.527		3.3917	-0.679		3.39167	0.527
2.77336	1.546		3.16669	1.564		-9.85666	0.105		3.31001	6.53		3.39504	-0.684		3.395	0.527
2.7767	1.544		3.17002	1.567		-9.85335	0.101		3.31334	6.53		3.39837	-0.683		3.39834	0.519
2.78003	1.54		3.17335	1.567		-9.85001	0.101		3.31668	6.54		3.4017	-0.683		3.40167	0.516
2.78336	1.526		3.17669	1.571		-9.84668	0.104		3.32001	6.547		3.40504	-0.683		3.40501	0.502
2.7867	1.532		3.18002	1.571		-9.84335	0.102		3.32334	6.557		3.40837	-0.681		3.40834	0.504
2.79003	1.528		3.18335	1.565		-9.84	0.096		3.32676	6.571		3.4117	-0.673		3.41167	0.509
2.79336	1.538		3.18669	1.573		-9.83668	0.085		3.33001	6.574		3.41504	-0.684		3.41501	0.509
2.7967	1.548		3.19002	1.566		-9.83335	0.095		3.33334	6.584		3.41837	-0.688		3.41834	0.509
2.80003	1.548		3.19335	1.573		-9.83001	0.098		3.33668	6.582		3.4217	-0.687		3.42167	0.498
2.80336	1.553		3.19669	1.578		-9.82668	0.095		3.34001	6.582		3.42504	-0.684		3.42501	0.502
2.8067	1.541		3.20002	1.578		-9.82335	0.095		3.34334	6.577		3.42837	-0.687		3.42834	0.512
2.81003	1.548		3.20335	1.575		-9.82001	0.095		3.34668	6.575		3.4317	-0.687		3.43167	0.514
2.81336	1.555		3.20669	1.564		-9.81668	0.102		3.35001	6.575		3.43499	-0.684		3.43502	0.511
2.8167	1.555		3.21002	1.558		-9.81334	0.102		3.35334	6.574		3.43832	-0.687		3.43836	0.536
2.82003	1.547		3.21335	1.564		-9.81001	0.099		3.35668	6.574		3.44165	-0.689		3.44169	0.536
2.82336	1.535		3.21669	1.558		-9.80668	0.095		3.36001	6.587		3.44499	-0.692		3.44501	0.547
2.8267	1.535		3.22002	1.558		-9.80334	0.089		3.36334	6.598		3.44832	-0.695		3.44834	0.545
2.83003	1.53		3.22335	1.561		-9.80001	0.104		3.36666	6.598		3.45165	-0.69		3.45169	0.548
2.83336	1.517		3.22669	1.561		-9.79668	0.104		3.36999	6.586		3.45499	-0.696		3.45501	0.554
2.8367	1.519		3.23002	1.554		-9.79334	0.1		3.37333	6.587		3.45832	-0.696		3.45834	0.537
2.84003	1.512		3.23335	1.551		-9.79001	0.095		3.37666	6.581		3.46165	-0.696		3.46167	0.528
2.84336	1.511		3.23669	1.546		-9.78668	0.09		3.38	6.582		3.46499	-0.691		3.46501	0.522
2.8467	1.507		3.24002	1.542		-9.78334	0.094		3.38333	6.584		3.46834	-0.697		3.46834	0.522
2.85003	1.517		3.24335	1.549		-9.78001	0.099		3.38666	6.59		3.47167	-0.69		3.47168	0.519
2.85336	1.517		3.24669	1.549		-9.77668	0.109		3.39	6.581		3.475	-0.69		3.47501	0.515
2.8567	1.525		3.25002	1.557		-9.77334	0.096		3.39333	6.574		3.47834	-0.686		3.47838	0.511
2.86003	1.529		3.25335	1.574		-9.77001	0.096		3.39666	6.574		3.48167	-0.678		3.48171	0.513
2.86336	1.529		3.25669	1.568		-9.76668	0.1		3.4	6.572		3.485	-0.681		3.48504	0.502
2.8667	1.527		3.26002	1.568		-9.76334	0.111		3.40333	6.57		3.48834	-0.681		3.48838	0.5
2.87003	1.532		3.26335	1.563		-9.76001	0.118		3.40666	6.576		3.49167	-0.68		3.49171	0.508
2.87336	1.526		3.26669	1.56		-9.75667	0.107		3.41	6.578		3.495	-0.681		3.49504	0.508
2.8767	1.533		3.27002	1.561		-9.75334	0.108		3.41333	6.587		3.49834	-0.683		3.49838	0.516
2.88003	1.533		3.27335	1.561		-9.75001	0.097		3.41666	6.587		3.50167	-0.681		3.50171	0.518
2.88336	1.537		3.27669	1.546		-9.74667	0.087		3.42001	6.588		3.505	-0.694		3.50504	0.516
2.8867	1.536		3.28002	1.546		-9.74334	0.087		3.42335	6.588		3.50832	-0.7		3.50838	0.518
2.89003	1.533		3.28335	1.554		-9.74001	0.091		3.42668	6.582		3.51165	-0.702		3.51171	0.516
2.89336	1.539		3.28669	1.549		-9.73667	0.09		3.43001	6.572		3.51499	-0.702		3.51504	0.516
2.8967	1.534		3.29002	1.548		-9.73334	0.083		3.43335	6.564		3.51832	-0.694		3.51838	0.516
2.90003	1.541		3.29335	1.546		-9.73001	0.096		3.43668	6.551		3.52165	-0.699		3.52171	0.516
2.90336	1.537		3.29669	1.543		-9.72667	0.11		3.44001	6.555		3.52499	-0.694		3.52504	0.516
2.9067	1.537		3.30002	1.547		-9.72334	0.115		3.44335	6.555		3.52832	-0.698		3.52838	0.519
2.91003	1.54		3.30335	1.547		-9.72001	0.128		3.44668	6.553		3.53166	-0.695		3.53171	0.51
2.91336	1.538		3.30669	1.547		-9.71667	0.128		3.45001	6.553		3.53499	-0.686		3.53504	0.518
2.9167	1.543		3.31002	1.549		-9.71334	0.118		3.45335	6.545		3.53832	-0.68		3.53838	0.511
2.92003	1.537		3.31335	1.558		-9.71001	0.104		3.45668	6.543		3.54166	-0.68		3.54171	0.509
2.92336	1.554		3.31669	1.56		-9.70667	0.097		3.46001	6.529		3.54499	-0.674		3.54504	0.51
2.9267	1.556		3.32002	1.558		-9.70334	0.1		3.46335	6.526		3.54832	-0.673		3.54838	0.51
2.93003	1.557		3.32335	1.558		-9.70001	0.105		3.46668	6.534		3.55166	-0.673		3.55171	0.511
2.93336	1.557		3.32669	1.559		-9.69667	0.095		3.47001	6.547		3.55499	-0.677		3.55504	0.517
2.9367	1.544		3.33002	1.566		-9.69334	0.102		3.47335	6.547		3.55832	-0.668		3.55838	0.519
2.94003	1.547		3.33335	1.566		-9.69	0.102		3.47668	6.543		3.56166	-0.675		3.56171	0.519
2.94336	1.552		3.33669	1.554		-9.68667	0.091		3.48001	6.547		3.56499	-0.685		3.56504	0.523
2.9467	1.55		3.34002	1.559		-9.68334	0.088		3.48335	6.541		3.56842	-0.685		3.56834	0.523
2.95003	1.565		3.34335	1.551		-9.68	0.087		3.48668	6.539		3.57166	-0.684		3.57168	0.515
2.95336	1.578		3.34669	1.55		-9.67667	0.087		3.49001	6.546		3.57499	-0.689		3.57501	0.515
2.95666	1.583		3.3501	1.534		-9.67334	0.097		3.49335	6.534		3.57832	-0.7		3.57834	0.52
2.96	1.583		3.35335	1.534		-9.67	0.091		3.49668	6.536		3.58166	-0.693		3.58168	0.512
2.96333	1.578		3.35667	1.537		-9.66667	0.093		3.50001	6.528		3.58499	-0.705		3.58501	0.517
2.96666	1.575		3.36	1.537		-9.66334	0.093		3.50335	6.528		3.58833	-0.702		3.58834	0.52
2.97	1.578		3.36334	1.549		-9.66	0.096		3.50668	6.533		3.59166	-0.698		3.59168	0.524
2.97333	1.578		3.36667	1.547		-9.65667	0.096		3.51001	6.534		3.59499	-0.698		3.59501	0.53
2.97667	1.579		3.37002	1.554		-9.65334	0.098		3.51335	6.529		3.59833	-0.697		3.59834	0.529
2.98	1.575		3.37334	1.549		-9.65	0.097		3.51668	6.532		3.60166	-0.697		3.60168	0.529
2.98333	1.581		3.37667	1.551		-9.64667	0.109		3.52001	6.533		3.60499	-0.701		3.60501	0.533
2.98667	1.578		3.38001	1.555		-9.64334	0.101		3.52335	6.543		3.60833	-0.698		3.60834	0.53
2.99007	1.578		3.38359	1.544		-9.64	0.092		3.52668	6.543		3.61166	-0.692		3.61168	0.529
2.9934	1.58		3.38667	1.544		-9.63667	0.092		3.53001	6.546		3.61499	-0.695		3.61501	0.536
2.99673	1.582		3.39007	1.546		-9.63333	0.085		3.53335	6.561		3.61833	-0.697		3.61834	0.536
3.00007	1.584		3.39341	1.536		-9.63	0.076		3.53668	6.577		3.62166	-0.697		3.62168	0.548
3.0034	1.584		3.39674	1.532		-9.62667	0.068		3.54001	6.578		3.62499	-0.71		3.62501	0.558
3.00673	1.583		3.40001	1.538		-9.62333	0.058		3.54335	6.574		3.62833	-0.717		3.62834	0.558
3.01007	1.581		3.40334	1.533		-9.62	0.057		3.54668	6.573		3.63166	-0.71		3.63168	0.555
3.0134	1.574		3.40667	1.522		-9.61667	0.062		3.55001	6.567		3.63499	-0.715		3.63501	0.547
3.01673	1.574		3.41001	1.532		-9.61333	0.075		3.55335	6.574		3.63833	-0.717		3.63834	0.548
3.02007	1.578		3.41334	1.532		-9.61	0.075		3.55668	6.574		3.64166	-0.697		3.64168	0.555
3.0234	1.57		3.41667	1.533		-9.60667	0.081		3.56001	6.572		3.645	-0.698		3.64501	0.559
3.02673	1.57		3.42001	1.519		-9.60333	0.09		3.56335	6.577		3.64833	-0.698		3.64834	0.555
3.03007	1.58		3.42334	1.523		-9.6	0.093		3.56668	6.575		3.65166	-0.701		3.65168	0.56
3.0334	1.59		3.42667	1.523		-9.59667	0.096		3.57001	6.582		3.655	-0.692		3.65501	0.56
3.03667	1.589		3.43001	1.533		-9.59333	0.103		3.57335	6.57		3.65833	-0.683		3.65834	0.558
3.04	1.594		3.43338	1.546		-9.59	0.112		3.57668	6.569		3.66166	-0.675		3.66168	0.549
3.04333	1.594		3.43671	1.544		-9.58667	0.114		3.58	6.572		3.665	-0.676		3.66501	0.554
3.04667	1.6		3.44004	1.544		-9.58333	0.114		3.58333	6.572		3.66833	-0.676		3.66834	0.551
3.05	1.597		3.44338	1.539		-9.58	0.128		3.58666	6.566		3.67166	-0.667		3.67168	0.556
3.05333	1.59		3.44671	1.539		-9.57666	0.125		3.59	6.571		3.675	-0.667		3.67501	0.556
3.05667	1.601		3.45004	1.536		-9.57333	0.13		3.59333	6.577		3.67833	-0.661		3.67834	0.564
3.06	1.6		3.45338	1.526		-9.57	0.119		3.59667	6.596		3.68166	-0.659		3.68168	0.559
3.06333	1.589		3.45671	1.538		-9.56666	0.101		3.6	6.601		3.685	-0.666		3.68501	0.559
3.06667	1.584		3.46004	1.534		-9.56333	0.1		3.60333	6.597		3.68833	-0.671		3.68834	0.553
3.07	1.584		3.46504	1.531		-9.56001	0.099		3.60667	6.589		3.69166	-0.667		3.69168	0.544
3.07333	1.579		3.46671	1.531		-9.55668	0.099		3.61	6.589		3.695	-0.659		3.69501	0.543
3.07667	1.576		3.47001	1.531		-9.55335	0.093		3.61333	6.574		3.69833	-0.647		3.69835	0.536
3.08	1.564		3.47334	1.524		-9.55001	0.093		3.61667	6.575		3.70166	-0.652		3.70168	0.537
3.08334	1.559		3.47668	1.518		-9.54668	0.092		3.62	6.564		3.705	-0.652		3.70501	0.531
3.08667	1.555		3.48001	1.519		-9.54335	0.091		3.62333	6.56		3.70833	-0.638		3.70835	0.523
3.09	1.568		3.48334	1.524		-9.54001	0.086		3.62667	6.562		3.71166	-0.636		3.71168	0.523
3.09334	1.562		3.48668	1.531		-9.53668	0.085		3.63	6.568		3.715	-0.65		3.71503	0.515
3.09667	1.562		3.49001	1.531		-9.53335	0.089		3.63333	6.572		3.71833	-0.652		3.71836	0.52
3.1	1.555		3.49334	1.535		-9.53001	0.089		3.63667	6.572		3.72166	-0.653		3.7217	0.519
3.10334	1.561		3.49668	1.535		-9.52668	0.086		3.64	6.575		3.725	-0.658		3.72503	0.519
3.10667	1.571		3.50001	1.542		-9.52334	0.09		3.64333	6.573		3.72833	-0.658		3.72836	0.521
3.11005	1.572		3.50334	1.525		-9.52001	0.09		3.64667	6.575		3.73166	-0.652		3.7317	0.527
3.11339	1.573		3.50668	1.524		-9.51668	0.086		3.65	6.569		3.73516	-0.649		3.73503	0.534
3.11672	1.579		3.51001	1.522		-9.51334	0.076		3.65333	6.571		3.73833	-0.648		3.73836	0.534
3.12005	1.593		3.51334	1.514		-9.51001	0.079		3.65667	6.574		3.74166	-0.647		3.7417	0.54
3.12339	1.593		3.51668	1.514		-9.50668	0.079		3.66	6.574		3.745	-0.647		3.74503	0.554
3.12672	1.595		3.52001	1.515		-9.50334	0.095		3.66333	6.574		3.74833	-0.662		3.74836	0.558
3.13005	1.598		3.52335	1.519		-9.50001	0.095		3.66667	6.571		3.75166	-0.671		3.7517	0.558
3.13339	1.601		3.52668	1.526		-9.49668	0.089		3.67	6.557		3.755	-0.671		3.75503	0.554
3.13672	1.603		3.53005	1.524		-9.49334	0.09		3.67333	6.55		3.75833	-0.669		3.75836	0.549
3.14005	1.61		3.53338	1.518		-9.49001	0.092		3.67667	6.547		3.76166	-0.678		3.7617	0.548
3.14339	1.611		3.53671	1.515		-9.48668	0.097		3.68	6.554		3.765	-0.689		3.76503	0.548
3.14672	1.62		3.54005	1.517		-9.48334	0.098		3.68333	6.549		3.76833	-0.687		3.76836	0.558
3.15005	1.62		3.54338	1.514		-9.48001	0.099		3.68667	6.551		3.77166	-0.682		3.77168	0.557
3.15339	1.624		3.54671	1.514		-9.47668	0.104		3.69	6.551		3.775	-0.684		3.77501	0.561
3.15672	1.624		3.55005	1.517		-9.47334	0.104		3.69334	6.547		3.77833	-0.688		3.77835	0.555
3.16005	1.635		3.55338	1.519		-9.47001	0.098		3.69667	6.544		3.78166	-0.688		3.78168	0.557
3.16339	1.643		3.55671	1.524		-9.46667	0.104		3.7	6.552		3.785	-0.681		3.78501	0.548
3.16672	1.648		3.56005	1.526		-9.46334	0.1		3.70334	6.552		3.78833	-0.678		3.78835	0.554
3.17005	1.637		3.56338	1.528		-9.46001	0.111		3.70667	6.552		3.79166	-0.661		3.79166	0.554
3.17339	1.631		3.56671	1.53		-9.45667	0.116		3.71	6.559		3.795	-0.657		3.795	0.556
3.17672	1.631		3.57005	1.53		-9.45334	0.121		3.71334	6.564		3.79833	-0.657		3.79833	0.556
3.18005	1.638		3.57338	1.522		-9.45001	0.133		3.71667	6.564		3.80166	-0.662		3.80166	0.565
3.18334	1.632		3.57671	1.513		-9.44667	0.127		3.72	6.567		3.805	-0.663		3.805	0.575
3.18672	1.633		3.58005	1.514		-9.44334	0.127		3.72334	6.571		3.80833	-0.663		3.80833	0.573
3.19	1.64		3.58338	1.51		-9.44001	0.125		3.72667	6.568		3.81166	-0.663		3.81167	0.567
3.19334	1.633		3.58671	1.51		-9.43667	0.138		3.73	6.56		3.815	-0.659		3.815	0.558
3.19667	1.634		3.59005	1.506		-9.43334	0.138		3.73334	6.565		3.81833	-0.666		3.81833	0.558
3.2	1.631		3.59338	1.512		-9.43001	0.135		3.73667	6.57		3.82166	-0.671		3.82168	0.555
3.20334	1.631		3.59671	1.512		-9.42667	0.133		3.74	6.57		3.825	-0.678		3.82507	0.559
3.20667	1.637		3.60005	1.509		-9.42334	0.141		3.74334	6.57		3.82833	-0.679		3.8284	0.562
3.21	1.641		3.60338	1.509		-9.42001	0.141		3.74667	6.577		3.83166	-0.668		3.83173	0.564
3.21334	1.649		3.60671	1.509		-9.41667	0.141		3.75	6.576		3.835	-0.668		3.83507	0.56
3.21669	1.657		3.61005	1.51		-9.41334	0.146		3.75334	6.576		3.83833	-0.665		3.8384	0.557
3.22002	1.657		3.61338	1.513		-9.41001	0.149		3.75667	6.57		3.84172	-0.651		3.84173	0.57
3.22336	1.655		3.61671	1.515		-9.40665	0.144		3.76001	6.557		3.84505	-0.647		3.84507	0.57
3.22669	1.653		3.62	1.516		-9.40334	0.14		3.76332	6.556		3.84838	-0.644		3.8484	0.56
3.23002	1.653		3.62333	1.516		-9.4	0.132		3.76666	6.558		3.85171	-0.63		3.85173	0.564
3.23336	1.65		3.62666	1.521		-9.39667	0.115		3.76999	6.565		3.85505	-0.636		3.85507	0.573
3.23669	1.663		3.63	1.521		-9.39334	0.115		3.77332	6.565		3.85838	-0.642		3.8584	0.569
3.24002	1.667		3.63333	1.524		-9.39	0.105		3.77666	6.563		3.86172	-0.636		3.86173	0.582
3.24336	1.666		3.63666	1.529		-9.38667	0.1		3.77999	6.565		3.86505	-0.636		3.86507	0.57
3.24669	1.668		3.64	1.535		-9.38334	0.099		3.78332	6.572		3.86838	-0.64		3.8684	0.573
3.25002	1.671		3.64333	1.546		-9.38	0.099		3.78666	6.574		3.87172	-0.643		3.87173	0.573
3.25336	1.676		3.64666	1.535		-9.37667	0.104		3.78999	6.566		3.87505	-0.648		3.87507	0.57
3.25669	1.676		3.65001	1.535		-9.37334	0.11		3.79332	6.566		3.87838	-0.638		3.8784	0.571
3.26002	1.686		3.65335	1.538		-9.37	0.111		3.79666	6.581		3.88172	-0.644		3.88173	0.574
3.26336	1.695		3.65668	1.53		-9.36667	0.111		3.79999	6.581		3.88505	-0.649		3.88507	0.571
3.26669	1.691		3.66001	1.513		-9.36334	0.108		3.80332	6.587		3.88838	-0.643		3.8884	0.579
3.27002	1.692		3.66335	1.509		-9.36	0.103		3.80667	6.584		3.89172	-0.643		3.89173	0.579
3.27336	1.689		3.66668	1.511		-9.35667	0.105		3.81001	6.578		3.89505	-0.652		3.89507	0.577
3.27669	1.702		3.67001	1.51		-9.35334	0.104		3.81334	6.577		3.89838	-0.646		3.8984	0.577
3.28002	1.694		3.67335	1.512		-9.35	0.098		3.81667	6.575		3.90172	-0.643		3.90173	0.584
3.28336	1.694		3.67668	1.517		-9.34667	0.098		3.82001	6.575		3.90505	-0.642		3.90507	0.581
3.28669	1.697		3.68001	1.517		-9.34333	0.096		3.82334	6.562		3.90838	-0.645		3.9084	0.577
3.29002	1.7		3.68335	1.519		-9.34	0.096		3.82667	6.562		3.91172	-0.65		3.91173	0.581
3.29336	1.704		3.68668	1.508		-9.33667	0.094		3.83001	6.56		3.91505	-0.648		3.91507	0.583
3.29669	1.713		3.69001	1.512		-9.33333	0.103		3.83334	6.573		3.91838	-0.648		3.9184	0.604
3.30002	1.691		3.69335	1.506		-9.33	0.094		3.83667	6.594		3.92172	-0.654		3.92173	0.609
3.30336	1.676		3.69835	1.491		-9.32667	0.089		3.84001	6.603		3.92505	-0.654		3.92507	0.609
3.30669	1.673		3.70001	1.484		-9.32333	0.082		3.84334	6.623		3.92838	-0.661		3.9284	0.611
3.31002	1.673		3.70335	1.489		-9.32	0.08		3.84667	6.622		3.93172	-0.67		3.93173	0.612
3.31336	1.674		3.70668	1.489		-9.31667	0.073		3.85001	6.618		3.93505	-0.67		3.93507	0.602
3.31669	1.67		3.71001	1.491		-9.31333	0.073		3.85334	6.618		3.93838	-0.656		3.9384	0.599
3.32002	1.67		3.71335	1.495		-9.31	0.072		3.85667	6.612		3.94172	-0.658		3.94173	0.598
3.32336	1.652		3.71666	1.49		-9.30667	0.085		3.86001	6.608		3.94505	-0.658		3.94507	0.6
3.32669	1.656		3.72	1.503		-9.30333	0.089		3.86334	6.601		3.94838	-0.661		3.9484	0.595
3.33002	1.663		3.72333	1.5		-9.3	0.084		3.86667	6.609		3.95171	-0.662		3.95173	0.595
3.33336	1.658		3.72666	1.504		-9.29667	0.079		3.87001	6.598		3.95505	-0.662		3.95507	0.586
3.33669	1.658		3.73	1.513		-9.29333	0.074		3.87334	6.596		3.95838	-0.66		3.9584	0.579
3.34002	1.663		3.73333	1.507		-9.29	0.072		3.87667	6.599		3.96172	-0.645		3.96173	0.563
3.34336	1.669		3.73667	1.507		-9.28666	0.072		3.88001	6.599		3.96505	-0.653		3.96507	0.581
3.34669	1.663		3.74	1.507		-9.28333	0.068		3.88334	6.588		3.96838	-0.649		3.9684	0.585
3.35002	1.669		3.74333	1.508		-9.28	0.074		3.88667	6.586		3.97172	-0.649		3.97173	0.588
3.35336	1.671		3.74667	1.511		-9.27666	0.074		3.89001	6.593		3.97505	-0.65		3.97507	0.585
3.35669	1.676		3.75	1.5		-9.27333	0.079		3.89334	6.601		3.97833	-0.643		3.9784	0.585
3.36002	1.663		3.75333	1.501		-9.27001	0.084		3.89667	6.604		3.98167	-0.65		3.98173	0.58
3.36336	1.684		3.75667	1.502		-9.26668	0.078		3.90001	6.604		3.98502	-0.655		3.985	0.571
3.36669	1.684		3.76	1.516		-9.26335	0.064		3.90334	6.609		3.98833	-0.654		3.98833	0.568
3.37002	1.689		3.76333	1.516		-9.26001	0.064		3.90667	6.609		3.99167	-0.656		3.99167	0.568
3.37336	1.69		3.76667	1.52		-9.25668	0.067		3.91001	6.603		3.995	-0.668		3.995	0.56
3.37669	1.694		3.77	1.517		-9.25335	0.059		3.91334	6.602		3.99833	-0.668		3.99833	0.57
3.38002	1.696		3.77333	1.518		-9.25001	0.056		3.91667	6.599		4.00167	-0.67		4.00167	0.557
3.38336	1.701		3.77667	1.504		-9.24668	0.068		3.92001	6.595		4.005	-0.662		4.005	0.557
3.38669	1.699		3.78	1.509		-9.24335	0.07		3.92334	6.597		4.00832	-0.664		4.00833	0.557
3.39002	1.715		3.78333	1.512		-9.24001	0.07		3.92668	6.597		4.01165	-0.661		4.01167	0.55
3.39336	1.715		3.78667	1.512		-9.23668	0.083		3.93001	6.611		4.01502	-0.664		4.015	0.556
3.39669	1.71		3.79	1.508		-9.23334	0.083		3.93334	6.611		4.01835	-0.646		4.01835	0.545
3.40002	1.721		3.79333	1.505		-9.23001	0.076		3.93667	6.611		4.02168	-0.633		4.02168	0.555
3.40336	1.719		3.79667	1.501		-9.22668	0.075		3.94001	6.597		4.02502	-0.633		4.02502	0.542
3.40669	1.723		3.8	1.493		-9.22334	0.08		3.94334	6.587		4.02835	-0.619		4.02835	0.542
3.41002	1.726		3.80333	1.489		-9.22001	0.086		3.94667	6.585		4.03165	-0.62		4.03168	0.539
3.41336	1.728		3.80667	1.489		-9.21668	0.093		3.95001	6.604		4.03498	-0.622		4.03502	0.54
3.41669	1.73		3.81	1.503		-9.21334	0.082		3.95332	6.603		4.03832	-0.632		4.03835	0.55
3.42002	1.73		3.81333	1.503		-9.21001	0.075		3.95666	6.618		4.04165	-0.64		4.04168	0.548
3.42336	1.723		3.81667	1.497		-9.20668	0.075		3.95999	6.618		4.04498	-0.64		4.04502	0.545
3.42669	1.72		3.82	1.511		-9.20334	0.083		3.96333	6.613		4.04832	-0.643		4.04835	0.549
3.43002	1.717		3.82333	1.506		-9.20001	0.085		3.96666	6.61		4.05179	-0.643		4.05168	0.544
3.43336	1.706		3.82667	1.503		-9.19668	0.09		3.96999	6.6		4.05499	-0.637		4.05502	0.544
3.43669	1.709		3.83	1.494		-9.19334	0.098		3.97333	6.601		4.05832	-0.641		4.05835	0.559
3.44002	1.696		3.83333	1.481		-9.19001	0.105		3.97666	6.594		4.06165	-0.643		4.06167	0.559
3.44336	1.703		3.83667	1.492		-9.18668	0.099		3.97999	6.594		4.06499	-0.643		4.065	0.577
3.44669	1.703		3.84	1.492		-9.18334	0.106		3.98333	6.593		4.06832	-0.651		4.06834	0.583
3.45002	1.711		3.84333	1.495		-9.18001	0.106		3.98669	6.585		4.07165	-0.636		4.07167	0.592
3.45336	1.711		3.84667	1.495		-9.17668	0.109		3.99003	6.581		4.07499	-0.638		4.075	0.587
3.45669	1.706		3.85	1.492		-9.17334	0.119		3.99336	6.583		4.07832	-0.638		4.07834	0.587
3.46002	1.702		3.85333	1.491		-9.17001	0.132		3.99669	6.59		4.08165	-0.634		4.08167	0.59
3.46336	1.723		3.85667	1.494		-9.16667	0.12		4.00003	6.582		4.08504	-0.632		4.085	0.584
3.46669	1.717		3.86	1.486		-9.16334	0.126		4.00336	6.578		4.08837	-0.634		4.08834	0.584
3.47001	1.724		3.86333	1.483		-9.16001	0.137		4.00669	6.578		4.0917	-0.624		4.09167	0.586
3.47334	1.724		3.86667	1.483		-9.15667	0.141		4.01003	6.567		4.09504	-0.62		4.095	0.583
3.47667	1.735		3.87	1.483		-9.15334	0.141		4.01336	6.568		4.09837	-0.602		4.09834	0.59
3.48001	1.724		3.87333	1.479		-9.15001	0.141		4.01669	6.569		4.1017	-0.611		4.10167	0.6
3.48334	1.73		3.87667	1.477		-9.14667	0.137		4.02003	6.584		4.10504	-0.611		4.105	0.6
3.48672	1.734		3.88	1.481		-9.14334	0.12		4.02336	6.587		4.10837	-0.609		4.10834	0.6
3.49001	1.736		3.88333	1.483		-9.14001	0.132		4.02669	6.591		4.1117	-0.617		4.11167	0.605
3.49334	1.73		3.88667	1.484		-9.13667	0.129		4.03003	6.606		4.11504	-0.614		4.115	0.605
3.49667	1.723		3.89	1.484		-9.13334	0.131		4.03336	6.6		4.11832	-0.621		4.11834	0.615
3.50001	1.723		3.89333	1.496		-9.13001	0.13		4.03669	6.6		4.12165	-0.623		4.12167	0.609
3.50336	1.725		3.89667	1.496		-9.12667	0.13		4.04003	6.6		4.12499	-0.618		4.12501	0.594
3.50669	1.719		3.9	1.496		-9.12334	0.126		4.04336	6.597		4.12832	-0.626		4.12834	0.585
3.51002	1.737		3.90333	1.496		-9.12001	0.131		4.04669	6.598		4.13165	-0.626		4.13167	0.581
3.51334	1.743		3.90667	1.499		-9.11667	0.138		4.05003	6.598		4.13499	-0.625		4.13501	0.582
3.51667	1.755		3.91	1.5		-9.11334	0.135		4.05336	6.6		4.13832	-0.633		4.13834	0.57
3.52001	1.764		3.91333	1.494		-9.11	0.138		4.05669	6.612		4.14165	-0.638		4.14167	0.57
3.52334	1.755		3.91667	1.505		-9.10667	0.133		4.06003	6.605		4.14499	-0.641		4.14501	0.557
3.52668	1.755		3.92	1.505		-9.10334	0.131		4.06336	6.605		4.14832	-0.63		4.14834	0.555
3.53001	1.756		3.92334	1.511		-9.1	0.134		4.06669	6.597		4.15176	-0.623		4.15167	0.555
3.53334	1.755		3.92667	1.524		-9.09667	0.134		4.07003	6.599		4.15501	-0.629		4.15501	0.555
3.53668	1.756		3.93	1.514		-9.09334	0.129		4.07336	6.609		4.15834	-0.629		4.15834	0.557
3.54001	1.758		3.93334	1.508		-9.09	0.132		4.07669	6.601		4.16166	-0.621		4.16167	0.563
3.54334	1.755		3.93667	1.516		-9.08667	0.122		4.08003	6.602		4.16499	-0.633		4.16501	0.578
3.54673	1.758		3.94	1.523		-9.08334	0.122		4.08336	6.599		4.16832	-0.625		4.16834	0.578
3.55006	1.753		3.94334	1.519		-9.08	0.12		4.08669	6.602		4.17166	-0.628		4.17167	0.567
3.55339	1.753		3.94667	1.512		-9.07667	0.12		4.09003	6.602		4.17499	-0.625		4.17501	0.567
3.55673	1.74		3.95	1.512		-9.07334	0.115		4.09336	6.597		4.17832	-0.626		4.17834	0.56
3.56006	1.746		3.95334	1.504		-9.07	0.115		4.09669	6.6		4.18166	-0.626		4.18167	0.558
3.56339	1.752		3.95669	1.496		-9.06667	0.116		4.10003	6.605		4.18499	-0.626		4.18501	0.561
3.56673	1.749		3.96002	1.495		-9.06334	0.117		4.10336	6.612		4.18832	-0.626		4.18834	0.561
3.57006	1.753		3.96335	1.493		-9.06	0.121		4.10669	6.599		4.19166	-0.635		4.19168	0.565
3.57339	1.761		3.96669	1.503		-9.05667	0.125		4.11003	6.599		4.19506	-0.627		4.19501	0.565
3.57673	1.767		3.97002	1.506		-9.05333	0.129		4.11336	6.61		4.19839	-0.632		4.19834	0.555
3.58001	1.767		3.97335	1.505		-9.05	0.136		4.11669	6.607		4.20166	-0.624		4.20168	0.549
3.58334	1.763		3.97669	1.516		-9.04667	0.137		4.12003	6.607		4.20499	-0.616		4.20501	0.547
3.58668	1.765		3.98002	1.516		-9.04333	0.137		4.12333	6.59		4.20832	-0.612		4.20834	0.545
3.59001	1.758		3.98344	1.511		-9.04	0.143		4.12666	6.601		4.21166	-0.612		4.21168	0.543
3.59333	1.75		3.98669	1.51		-9.03667	0.136		4.12999	6.603		4.21499	-0.608		4.21503	0.542
3.59666	1.745		3.99002	1.507		-9.03333	0.12		4.13333	6.603		4.21833	-0.615		4.21836	0.542
3.59999	1.747		3.99335	1.51		-9.03	0.124		4.13666	6.6		4.22166	-0.611		4.22169	0.542
3.60333	1.747		3.99669	1.515		-9.02667	0.113		4.13999	6.596		4.22499	-0.61		4.22503	0.539
3.60666	1.747		4.00002	1.515		-9.02333	0.118		4.14333	6.596		4.22833	-0.615		4.22836	0.536
3.60999	1.742		4.00335	1.518		-9.02	0.115		4.14666	6.595		4.23166	-0.627		4.23169	0.538
3.61333	1.735		4.00669	1.524		-9.01667	0.115		4.15	6.604		4.23499	-0.641		4.23503	0.532
3.61666	1.733		4.01002	1.529		-9.01333	0.114		4.15333	6.602		4.23833	-0.644		4.23836	0.528
3.62018	1.739		4.01335	1.528		-9.01	0.115		4.15666	6.596		4.24166	-0.644		4.24169	0.54
3.62333	1.735		4.01677	1.532		-9.00667	0.123		4.16	6.598		4.24499	-0.656		4.24503	0.534
3.62666	1.745		4.02002	1.533		-9.00333	0.12		4.16333	6.603		4.24833	-0.652		4.24836	0.534
3.63	1.742		4.02335	1.535		-9	0.133		4.16666	6.594		4.25193	-0.663		4.25169	0.54
3.63333	1.742		4.02669	1.533		-8.99666	0.137		4.17	6.587		4.25499	-0.669		4.25503	0.53
3.63666	1.749		4.03002	1.533		-8.99333	0.13		4.17333	6.583		4.25833	-0.682		4.25836	0.533
3.64	1.75		4.03335	1.548		-8.99	0.13		4.17666	6.583		4.26171	-0.675		4.26169	0.532
3.64335	1.75		4.03669	1.557		-8.98666	0.123		4.18	6.593		4.26504	-0.677		4.26503	0.537
3.64668	1.756		4.04002	1.55		-8.98333	0.12		4.18333	6.589		4.26838	-0.677		4.26836	0.542
3.65001	1.751		4.04335	1.561		-8.98	0.118		4.18666	6.596		4.27171	-0.69		4.27169	0.542
3.65335	1.749		4.04669	1.559		-8.97668	0.123		4.19	6.598		4.27504	-0.684		4.27503	0.542
3.65668	1.739		4.05002	1.558		-8.97335	0.127		4.19333	6.594		4.27838	-0.689		4.27836	0.549
3.66001	1.739		4.05335	1.558		-8.97001	0.127		4.19666	6.592		4.28171	-0.697		4.28169	0.556
3.66335	1.739		4.05669	1.56		-8.96668	0.13		4.2	6.599		4.28504	-0.718		4.28503	0.56
3.66668	1.746		4.06002	1.56		-8.96335	0.13		4.20333	6.599		4.28838	-0.723		4.28836	0.565
3.67001	1.745		4.06335	1.563		-8.96001	0.13		4.20666	6.604		4.29171	-0.744		4.29169	0.561
3.67335	1.738		4.06669	1.56		-8.95668	0.134		4.21	6.594		4.29504	-0.744		4.29503	0.557
3.67668	1.738		4.07002	1.55		-8.95335	0.124		4.21333	6.592		4.29838	-0.762		4.29836	0.564
3.68001	1.735		4.07335	1.541		-8.95001	0.117		4.21666	6.592		4.30171	-0.783		4.30169	0.564
3.68335	1.734		4.07669	1.547		-8.94668	0.114		4.22	6.59		4.30504	-0.796		4.30503	0.56
3.68685	1.734		4.08002	1.547		-8.94335	0.114		4.22333	6.59		4.30838	-0.816		4.30836	0.566
3.69001	1.724		4.08335	1.534		-8.94001	0.108		4.22667	6.6		4.31171	-0.836		4.31169	0.566
3.69335	1.725		4.08669	1.528		-8.93668	0.108		4.23003	6.592		4.31504	-0.852		4.31503	0.561
3.69668	1.717		4.09002	1.529		-8.93334	0.103		4.23337	6.597		4.31854	-0.875		4.31836	0.561
3.70001	1.713		4.09335	1.531		-8.93001	0.104		4.2367	6.594		4.32171	-0.875		4.32169	0.561
3.70335	1.712		4.09669	1.537		-8.92668	0.109		4.24003	6.585		4.32504	-0.888		4.32503	0.558
3.70668	1.712		4.10002	1.539		-8.92334	0.108		4.24337	6.569		4.32838	-0.914		4.32836	0.558
3.71001	1.721		4.10335	1.54		-8.92001	0.105		4.2467	6.56		4.33171	-0.935		4.33169	0.555
3.71335	1.721		4.10669	1.54		-8.91668	0.095		4.25003	6.553		4.33504	-0.944		4.33503	0.558
3.71668	1.712		4.11002	1.557		-8.91334	0.095		4.25337	6.551		4.33838	-0.958		4.33836	0.566
3.72001	1.707		4.11335	1.557		-8.91001	0.095		4.2567	6.551		4.34171	-0.97		4.34169	0.575
3.72335	1.712		4.11669	1.557		-8.90668	0.099		4.26003	6.537		4.34504	-0.981		4.34503	0.583
3.72668	1.714		4.12002	1.558		-8.90334	0.095		4.26333	6.543		4.34833	-0.981		4.34836	0.577
3.73	1.719		4.12335	1.561		-8.90001	0.087		4.26667	6.546		4.35166	-1		4.35169	0.58
3.73333	1.701		4.12669	1.563		-8.89668	0.094		4.27	6.548		4.35499	-1.015		4.35503	0.58
3.73666	1.701		4.13002	1.567		-8.89334	0.097		4.27333	6.55		4.35833	-1.025		4.35834	0.58
3.74	1.7		4.13335	1.577		-8.89001	0.098		4.27667	6.552		4.36166	-1.04		4.36168	0.564
3.74333	1.7		4.13669	1.567		-8.88667	0.102		4.28	6.543		4.365	-1.05		4.36501	0.563
3.74666	1.692		4.14002	1.567		-8.88334	0.102		4.28333	6.543		4.36833	-1.069		4.36834	0.56
3.75	1.686		4.14335	1.571		-8.88001	0.108		4.28667	6.559		4.37166	-1.088		4.37168	0.563
3.75333	1.697		4.14669	1.57		-8.87667	0.121		4.29	6.557		4.375	-1.088		4.37501	0.571
3.75667	1.7		4.15002	1.575		-8.87334	0.124		4.29333	6.565		4.37833	-1.097		4.37835	0.564
3.76	1.702		4.15335	1.57		-8.87001	0.118		4.29673	6.555		4.38166	-1.111		4.38168	0.564
3.7634	1.704		4.15669	1.574		-8.86667	0.116		4.30007	6.557		4.385	-1.125		4.38501	0.574
3.76673	1.703		4.16002	1.572		-8.86334	0.12		4.3034	6.566		4.38833	-1.121		4.3884	0.561
3.77007	1.703		4.16335	1.572		-8.86001	0.117		4.30667	6.568		4.39166	-1.128		4.39175	0.563
3.7734	1.696		4.16669	1.579		-8.85667	0.117		4.31	6.568		4.395	-1.132		4.39508	0.566
3.77673	1.701		4.17002	1.581		-8.85334	0.114		4.31333	6.566		4.3984	-1.147		4.39841	0.566
3.78007	1.703		4.17335	1.573		-8.85001	0.112		4.31667	6.579		4.40173	-1.147		4.40175	0.572
3.7834	1.707		4.17669	1.567		-8.84667	0.108		4.32	6.594		4.40506	-1.156		4.40508	0.585
3.78673	1.708		4.18002	1.558		-8.84334	0.096		4.32333	6.603		4.4084	-1.17		4.40841	0.585
3.79007	1.708		4.18335	1.569		-8.83986	0.089		4.32667	6.591		4.41173	-1.167		4.41175	0.579
3.7934	1.71		4.18669	1.581		-8.83667	0.078		4.33	6.58		4.41506	-1.172		4.41508	0.572
3.79673	1.71		4.19002	1.581		-8.83334	0.083		4.33334	6.565		4.4184	-1.181		4.41841	0.575
3.80007	1.71		4.19335	1.566		-8.83001	0.083		4.33667	6.565		4.42173	-1.187		4.42175	0.585
3.8034	1.715		4.19669	1.556		-8.82667	0.087		4.34004	6.551		4.42506	-1.191		4.42508	0.589
3.80673	1.707		4.20002	1.545		-8.82334	0.094		4.34337	6.542		4.4284	-1.191		4.42841	0.582
3.81007	1.711		4.20335	1.534		-8.82	0.099		4.34667	6.543		4.43173	-1.196		4.43175	0.586
3.8134	1.708		4.20669	1.54		-8.81667	0.095		4.35	6.543		4.43506	-1.206		4.43508	0.586
3.81673	1.709		4.21002	1.537		-8.81334	0.1		4.35334	6.547		4.4384	-1.218		4.43841	0.58
3.82015	1.716		4.21335	1.53		-8.81	0.096		4.35667	6.547		4.44173	-1.235		4.44175	0.586
3.8234	1.716		4.21669	1.53		-8.80667	0.089		4.36	6.538		4.44506	-1.239		4.44508	0.58
3.82673	1.72		4.22002	1.542		-8.80334	0.089		4.36334	6.538		4.4484	-1.237		4.44841	0.588
3.83	1.709		4.22335	1.539		-8.8	0.089		4.36667	6.547		4.45166	-1.246		4.45175	0.587
3.83333	1.711		4.22667	1.538		-8.79667	0.091		4.37	6.548		4.455	-1.246		4.45508	0.595
3.83667	1.702		4.23	1.533		-8.79334	0.094		4.37334	6.54		4.45833	-1.248		4.45841	0.608
3.84	1.708		4.23334	1.524		-8.79	0.087		4.37667	6.537		4.46166	-1.251		4.46175	0.599
3.84333	1.706		4.23667	1.526		-8.78667	0.086		4.38	6.54		4.465	-1.244		4.46508	0.599
3.84667	1.702		4.24001	1.525		-8.78334	0.078		4.38334	6.542		4.46833	-1.244		4.46841	0.605
3.85	1.702		4.24334	1.52		-8.78	0.078		4.38667	6.536		4.47167	-1.238		4.47175	0.608
3.85333	1.703		4.24667	1.52		-8.77667	0.078		4.39001	6.536		4.475	-1.235		4.47508	0.603
3.85667	1.702		4.25001	1.516		-8.77322	0.068		4.39334	6.541		4.47833	-1.226		4.47841	0.592
3.86005	1.7		4.25334	1.523		-8.77	0.07		4.39667	6.533		4.48167	-1.226		4.48175	0.6
3.86338	1.692		4.25671	1.518		-8.76667	0.075		4.39999	6.534		4.48503	-1.214		4.48508	0.598
3.86672	1.69		4.26004	1.515		-8.76333	0.083		4.40332	6.54		4.48837	-1.213		4.48841	0.6
3.87005	1.697		4.26337	1.509		-8.76	0.079		4.40671	6.542		4.4917	-1.213		4.49175	0.6
3.87338	1.699		4.26667	1.507		-8.75667	0.07		4.41004	6.542		4.49503	-1.218		4.49508	0.603
3.87672	1.699		4.27001	1.507		-8.75333	0.076		4.41337	6.559		4.49833	-1.217		4.49841	0.607
3.88005	1.701		4.27334	1.522		-8.75	0.076		4.41671	6.559		4.50167	-1.23		4.50175	0.598
3.88338	1.706		4.27667	1.525		-8.74667	0.079		4.42004	6.568		4.505	-1.231		4.50508	0.596
3.88672	1.718		4.28001	1.534		-8.74333	0.078		4.42337	6.578		4.50833	-1.231		4.50841	0.589
3.89005	1.715		4.28334	1.544		-8.73998	0.078		4.42671	6.583		4.51167	-1.223		4.51175	0.586
3.89338	1.715		4.28667	1.541		-8.73667	0.088		4.43004	6.593		4.51498	-1.213		4.51508	0.588
3.89672	1.718		4.29001	1.547		-8.73333	0.088		4.43337	6.595		4.51832	-1.215		4.51841	0.588
3.90005	1.724		4.29334	1.55		-8.73	0.079		4.43671	6.599		4.52165	-1.202		4.52175	0.591
3.90338	1.724		4.29667	1.55		-8.72667	0.078		4.44004	6.605		4.52498	-1.204		4.52508	0.592
3.90672	1.712		4.30006	1.55		-8.72333	0.081		4.44337	6.605		4.52832	-1.206		4.52841	0.602
3.91005	1.708		4.30339	1.547		-8.72	0.081		4.44671	6.612		4.5317	-1.207		4.53168	0.603
3.91338	1.702		4.30672	1.535		-8.71667	0.081		4.45004	6.619		4.53503	-1.207		4.53501	0.614
3.91672	1.71		4.31006	1.532		-8.71333	0.086		4.45337	6.624		4.53837	-1.208		4.53835	0.622
3.92013	1.721		4.31339	1.527		-8.71	0.091		4.45671	6.616		4.5417	-1.195		4.54168	0.622
3.92338	1.717		4.31672	1.523		-8.70665	0.088		4.46004	6.609		4.54503	-1.177		4.54501	0.629
3.92672	1.706		4.32006	1.514		-8.70333	0.098		4.46337	6.607		4.54837	-1.173		4.54835	0.631
3.93005	1.706		4.32339	1.514		-8.7	0.101		4.46671	6.61		4.5517	-1.178		4.55168	0.63
3.93338	1.694		4.32672	1.513		-8.69666	0.097		4.47004	6.61		4.55503	-1.173		4.55501	0.631
3.93672	1.7		4.33006	1.513		-8.69333	0.097		4.47337	6.618		4.55837	-1.165		4.55833	0.633
3.94005	1.712		4.33339	1.527		-8.69	0.104		4.47671	6.61		4.5617	-1.165		4.56166	0.628
3.94338	1.707		4.33672	1.527		-8.68668	0.11		4.48004	6.611		4.56503	-1.17		4.565	0.627
3.94672	1.712		4.34006	1.537		-8.68335	0.103		4.48337	6.615		4.56837	-1.164		4.56833	0.633
3.95005	1.718		4.34339	1.526		-8.68001	0.102		4.48671	6.611		4.5717	-1.154		4.57166	0.633
3.95338	1.718		4.34672	1.518		-8.67668	0.111		4.49004	6.608		4.57503	-1.153		4.575	0.625
3.95672	1.718		4.35006	1.518		-8.67335	0.112		4.49332	6.607		4.57837	-1.148		4.57833	0.618
3.96005	1.728		4.35339	1.512		-8.67001	0.105		4.49666	6.607		4.5817	-1.137		4.58166	0.626
3.96338	1.726		4.35667	1.509		-8.66668	0.105		4.49999	6.608		4.58498	-1.13		4.585	0.633
3.96672	1.729		4.36001	1.513		-8.66335	0.099		4.50332	6.62		4.58832	-1.13		4.58836	0.622
3.97005	1.738		4.36334	1.514		-8.66001	0.099		4.50666	6.63		4.59165	-1.14		4.59166	0.631
3.97338	1.738		4.36668	1.516		-8.65668	0.1		4.50999	6.63		4.59498	-1.134		4.595	0.639
3.97672	1.733		4.37001	1.506		-8.65335	0.106		4.51332	6.634		4.59832	-1.126		4.59833	0.639
3.98005	1.74		4.37334	1.494		-8.65001	0.104		4.51666	6.635		4.60165	-1.124		4.60167	0.629
3.98338	1.74		4.37668	1.491		-8.64668	0.112		4.51999	6.635		4.60499	-1.123		4.605	0.624
3.98672	1.732		4.38001	1.49		-8.64334	0.113		4.52332	6.635		4.60832	-1.128		4.60833	0.617
3.99	1.739		4.38334	1.49		-8.63988	0.113		4.52666	6.639		4.61165	-1.132		4.61167	0.623
3.99333	1.741		4.38668	1.487		-8.63668	0.12		4.52999	6.638		4.61499	-1.132		4.615	0.612
3.99667	1.759		4.39004	1.491		-8.63334	0.116		4.53333	6.625		4.61834	-1.124		4.61833	0.612
4	1.764		4.39338	1.512		-8.63001	0.13		4.53666	6.622		4.62167	-1.118		4.62167	0.614
4.00334	1.763		4.39671	1.507		-8.62668	0.118		4.53999	6.624		4.625	-1.109		4.625	0.614
4.00667	1.762		4.40004	1.511		-8.62334	0.114		4.54333	6.617		4.62834	-1.103		4.62833	0.615
4.01	1.762		4.40338	1.511		-8.62001	0.113		4.54673	6.603		4.63167	-1.093		4.63167	0.609
4.01334	1.773		4.40671	1.514		-8.61668	0.111		4.55006	6.606		4.635	-1.081		4.63507	0.603
4.01667	1.78		4.41004	1.514		-8.61334	0.107		4.55339	6.606		4.63834	-1.076		4.6384	0.607
4.02	1.781		4.41338	1.514		-8.61001	0.107		4.55673	6.616		4.64167	-1.067		4.64173	0.599
4.02334	1.792		4.41679	1.512		-8.60656	0.108		4.56006	6.612		4.645	-1.067		4.64507	0.6
4.02667	1.78		4.42004	1.511		-8.60334	0.109		4.56339	6.609		4.64834	-1.077		4.6484	0.595
4.03	1.762		4.42338	1.526		-8.60001	0.111		4.56673	6.611		4.65167	-1.067		4.65173	0.595
4.03334	1.776		4.42671	1.527		-8.59668	0.115		4.57006	6.623		4.655	-1.072		4.65507	0.584
4.03667	1.776		4.43004	1.528		-8.59334	0.118		4.57339	6.613		4.65834	-1.074		4.6584	0.581
4.04	1.773		4.43338	1.532		-8.59001	0.118		4.57673	6.603		4.66167	-1.071		4.66173	0.595
4.04334	1.763		4.43671	1.532		-8.58667	0.118		4.58006	6.603		4.665	-1.07		4.66507	0.608
4.04667	1.748		4.44004	1.524		-8.58334	0.125		4.58339	6.597		4.66834	-1.063		4.6684	0.617
4.05	1.745		4.44338	1.526		-8.58001	0.138		4.58673	6.584		4.67167	-1.063		4.67167	0.632
4.05334	1.743		4.44671	1.522		-8.57667	0.151		4.59006	6.576		4.675	-1.074		4.675	0.632
4.05667	1.745		4.45013	1.53		-8.57322	0.162		4.59333	6.575		4.67834	-1.06		4.67833	0.627
4.06	1.743		4.45338	1.531		-8.57001	0.154		4.59666	6.582		4.68167	-1.06		4.68167	0.627
4.06334	1.743		4.45671	1.536		-8.56667	0.161		4.59999	6.582		4.685	-1.063		4.685	0.622
4.06669	1.742		4.46004	1.542		-8.56334	0.152		4.60333	6.573		4.68834	-1.056		4.68833	0.622
4.07002	1.746		4.46338	1.542		-8.56001	0.152		4.60666	6.573		4.69167	-1.057		4.69167	0.621
4.07336	1.74		4.46671	1.545		-8.55667	0.152		4.60999	6.571		4.695	-1.058		4.695	0.626
4.07669	1.741		4.47004	1.547		-8.55334	0.152		4.61333	6.568		4.69834	-1.058		4.69834	0.621
4.08002	1.741		4.47338	1.542		-8.55001	0.151		4.61666	6.56		4.70167	-1.052		4.70167	0.623
4.08336	1.745		4.47671	1.552		-8.54667	0.142		4.61999	6.558		4.705	-1.048		4.705	0.623
4.08669	1.744		4.48004	1.556		-8.54334	0.146		4.62333	6.576		4.70834	-1.042		4.70834	0.619
4.09002	1.744		4.48338	1.556		-8.54001	0.155		4.62666	6.576		4.71167	-1.04		4.71167	0.613
4.09336	1.737		4.48671	1.544		-8.53667	0.148		4.63003	6.574		4.71499	-1.047		4.715	0.617
4.09669	1.732		4.49004	1.533		-8.53334	0.148		4.63336	6.574		4.71832	-1.053		4.71834	0.619
4.10002	1.737		4.49338	1.53		-8.53	0.162		4.63669	6.578		4.72165	-1.056		4.72167	0.618
4.10335	1.739		4.49671	1.519		-8.52667	0.167		4.64003	6.588		4.72499	-1.056		4.725	0.618
4.10669	1.749		4.50004	1.517		-8.52334	0.178		4.64333	6.59		4.72832	-1.045		4.72834	0.61
4.11002	1.744		4.50338	1.515		-8.52	0.188		4.64666	6.598		4.73167	-1.04		4.73167	0.617
4.11336	1.739		4.50671	1.521		-8.51667	0.182		4.65	6.596		4.73499	-1.044		4.73522	0.619
4.11669	1.739		4.51004	1.521		-8.51334	0.189		4.65333	6.59		4.73832	-1.051		4.73834	0.633
4.12002	1.749		4.51338	1.521		-8.51	0.196		4.65666	6.597		4.74165	-1.048		4.74167	0.63
4.12336	1.754		4.51671	1.523		-8.50667	0.196		4.66001	6.597		4.74499	-1.049		4.74502	0.626
4.12669	1.763		4.52004	1.523		-8.50334	0.199		4.66333	6.591		4.74832	-1.044		4.74835	0.639
4.13002	1.767		4.52338	1.523		-8.5	0.199		4.66666	6.591		4.75166	-1.044		4.75169	0.628
4.13336	1.761		4.52671	1.526		-8.49667	0.2		4.67	6.588		4.75499	-1.044		4.75504	0.627
4.13669	1.757		4.53004	1.517		-8.49334	0.198		4.67336	6.594		4.75832	-1.048		4.75834	0.627
4.14002	1.771		4.53338	1.521		-8.49	0.193		4.6767	6.586		4.76166	-1.053		4.76167	0.627
4.14336	1.764		4.53671	1.512		-8.48667	0.189		4.68003	6.586		4.76499	-1.045		4.76501	0.627
4.14669	1.764		4.54004	1.52		-8.48334	0.175		4.68336	6.586		4.76836	-1.054		4.76856	0.629
4.15002	1.768		4.54338	1.52		-8.48	0.175		4.6867	6.598		4.77169	-1.045		4.77167	0.624
4.15336	1.763		4.54671	1.517		-8.47667	0.168		4.69003	6.6		4.77502	-1.039		4.77501	0.634
4.15669	1.776		4.55004	1.522		-8.47333	0.168		4.69336	6.595		4.77836	-1.039		4.77834	0.636
4.16002	1.78		4.55338	1.527		-8.47	0.17		4.6967	6.591		4.78169	-1.041		4.78167	0.63
4.16336	1.77		4.55671	1.53		-8.46667	0.169		4.70003	6.593		4.78499	-1.04		4.78501	0.63
4.16669	1.768		4.56004	1.528		-8.46333	0.166		4.70336	6.592		4.78832	-1.028		4.78834	0.631
4.17002	1.759		4.56338	1.525		-8.46	0.17		4.7067	6.582		4.79166	-1.029		4.79167	0.628
4.17336	1.759		4.56671	1.516		-8.45667	0.178		4.71003	6.582		4.79499	-1.021		4.79501	0.627
4.17669	1.763		4.57004	1.516		-8.45333	0.178		4.71336	6.584		4.79832	-1.022		4.79834	0.638
4.18002	1.767		4.57338	1.519		-8.45	0.183		4.7167	6.588		4.80166	-1.013		4.80189	0.634
4.18336	1.764		4.57671	1.522		-8.44667	0.186		4.72003	6.594		4.80499	-1.013		4.80501	0.642
4.18669	1.759		4.58004	1.518		-8.44333	0.186		4.72336	6.591		4.80832	-1.022		4.80834	0.642
4.19002	1.766		4.58338	1.527		-8.44	0.179		4.7267	6.58		4.81166	-1.019		4.81172	0.647
4.19336	1.761		4.58671	1.522		-8.43667	0.187		4.73	6.578		4.81499	-1.004		4.81506	0.654
4.19669	1.756		4.59004	1.518		-8.43333	0.189		4.73333	6.576		4.81832	-1.003		4.81839	0.658
4.20002	1.756		4.59338	1.515		-8.43	0.178		4.73666	6.574		4.82166	-1.011		4.82172	0.655
4.20336	1.759		4.59671	1.515		-8.42667	0.178		4.74	6.574		4.82499	-1.002		4.82506	0.648
4.20669	1.751		4.60004	1.509		-8.42333	0.178		4.74333	6.587		4.82833	-1		4.82839	0.662
4.21002	1.755		4.60338	1.505		-8.42	0.175		4.74666	6.594		4.83166	-1		4.83172	0.653
4.21336	1.751		4.60671	1.506		-8.41667	0.17		4.75	6.597		4.83499	-0.993		4.83506	0.651
4.21669	1.756		4.61004	1.509		-8.41333	0.179		4.75333	6.588		4.83833	-0.987		4.83839	0.658
4.22002	1.745		4.61338	1.515		-8.41	0.178		4.75666	6.581		4.84166	-0.977		4.84172	0.658
4.22336	1.75		4.61671	1.51		-8.40666	0.187		4.76	6.581		4.84499	-0.971		4.84506	0.657
4.22669	1.75		4.62004	1.51		-8.40333	0.201		4.76333	6.574		4.84833	-0.958		4.84839	0.668
4.23002	1.752		4.62338	1.512		-8.4	0.201		4.76666	6.574		4.85166	-0.963		4.85172	0.661
4.23336	1.759		4.62671	1.502		-8.39668	0.21		4.77	6.576		4.85499	-0.96		4.85506	0.672
4.23669	1.754		4.63004	1.5		-8.39335	0.2		4.77333	6.572		4.85834	-0.96		4.85839	0.667
4.24002	1.755		4.63338	1.504		-8.39001	0.203		4.77666	6.571		4.86168	-0.973		4.86172	0.668
4.24336	1.757		4.63671	1.497		-8.38668	0.203		4.78	6.567		4.86501	-0.981		4.86506	0.655
4.24669	1.759		4.64004	1.499		-8.38335	0.2		4.78333	6.571		4.86834	-0.969		4.86839	0.658
4.25002	1.775		4.64338	1.495		-8.38001	0.192		4.78666	6.577		4.87168	-0.963		4.87172	0.658
4.25336	1.775		4.64671	1.495		-8.37668	0.203		4.79	6.577		4.87501	-0.957		4.87506	0.652
4.25669	1.765		4.65001	1.497		-8.37335	0.203		4.79333	6.579		4.87834	-0.949		4.87839	0.646
4.26002	1.758		4.65334	1.491		-8.37001	0.21		4.79667	6.586		4.88168	-0.945		4.88172	0.647
4.26336	1.754		4.65668	1.482		-8.36668	0.215		4.8	6.589		4.88501	-0.945		4.88506	0.647
4.26669	1.758		4.66001	1.483		-8.36335	0.205		4.80333	6.604		4.88834	-0.954		4.88839	0.642
4.27002	1.757		4.66334	1.485		-8.36001	0.194		4.80667	6.616		4.89168	-0.96		4.89172	0.626
4.27336	1.759		4.66668	1.479		-8.35668	0.189		4.81	6.617		4.89501	-0.964		4.89506	0.626
4.27669	1.759		4.67001	1.486		-8.35334	0.186		4.81333	6.617		4.89834	-0.963		4.89839	0.628
4.28002	1.759		4.67335	1.486		-8.35001	0.186		4.81667	6.626		4.90168	-0.956		4.90334	0.62
4.28336	1.759		4.67668	1.485		-8.34668	0.186		4.82	6.626		4.90501	-0.965		4.90501	0.62
4.28669	1.757		4.68001	1.485		-8.34334	0.181		4.82333	6.625		4.90834	-0.955		4.90834	0.625
4.29002	1.754		4.68333	1.485		-8.34001	0.19		4.82666	6.623		4.91168	-0.955		4.91168	0.63
4.29336	1.755		4.68666	1.484		-8.33668	0.195		4.83	6.615		4.91501	-0.958		4.91501	0.633
4.29669	1.752		4.69	1.486		-8.33334	0.199		4.83333	6.622		4.91833	-0.962		4.91834	0.633
4.30002	1.753		4.69333	1.481		-8.33001	0.196		4.83666	6.628		4.92166	-0.966		4.92171	0.633
4.30336	1.753		4.69666	1.488		-8.32668	0.202		4.84	6.626		4.92499	-0.972		4.92501	0.625
4.30669	1.753		4.7	1.488		-8.32334	0.194		4.84333	6.633		4.92833	-0.962		4.92834	0.614
4.31002	1.762		4.70333	1.489		-8.32001	0.194		4.84667	6.633		4.93166	-0.964		4.93168	0.609
4.31336	1.766		4.70666	1.497		-8.31668	0.194		4.85	6.633		4.93499	-0.956		4.93501	0.6
4.31669	1.775		4.71	1.491		-8.31334	0.196		4.85333	6.625		4.93833	-0.956		4.93834	0.605
4.32002	1.779		4.71333	1.488		-8.31001	0.208		4.85667	6.626		4.94166	-0.96		4.94168	0.605
4.32336	1.78		4.71666	1.493		-8.30668	0.205		4.86	6.619		4.945	-0.955		4.94501	0.598
4.32669	1.78		4.72	1.49		-8.30334	0.205		4.86333	6.623		4.94833	-0.952		4.94834	0.598
4.33002	1.78		4.72333	1.492		-8.30001	0.212		4.86667	6.626		4.95171	-0.954		4.95174	0.604
4.33336	1.78		4.72666	1.494		-8.29667	0.212		4.87	6.625		4.95505	-0.944		4.95508	0.611
4.33667	1.787		4.73	1.494		-8.29334	0.209		4.87333	6.625		4.95838	-0.947		4.95841	0.609
4.34001	1.779		4.73333	1.486		-8.29001	0.209		4.87667	6.631		4.96171	-0.941		4.96174	0.602
4.34334	1.787		4.73666	1.493		-8.28667	0.205		4.88	6.636		4.96505	-0.941		4.96508	0.613
4.34667	1.785		4.74	1.489		-8.28334	0.199		4.88333	6.642		4.96833	-0.946		4.96841	0.609
4.35001	1.782		4.74333	1.486		-8.28001	0.198		4.88667	6.647		4.97166	-0.948		4.97174	0.601
4.35337	1.787		4.74666	1.484		-8.27667	0.197		4.89	6.649		4.975	-0.951		4.97508	0.601
4.35667	1.785		4.75	1.498		-8.27334	0.207		4.89333	6.643		4.97833	-0.953		4.97841	0.613
4.36001	1.785		4.75333	1.498		-8.27001	0.202		4.89667	6.637		4.98166	-0.934		4.98174	0.609
4.36334	1.804		4.75666	1.495		-8.26667	0.208		4.9	6.637		4.985	-0.923		4.98508	0.616
4.36667	1.802		4.76	1.503		-8.26334	0.208		4.90333	6.633		4.98833	-0.92		4.98841	0.612
4.37006	1.801		4.76333	1.507		-8.26001	0.209		4.90667	6.638		4.99166	-0.92		4.99174	0.609
4.37339	1.801		4.76666	1.51		-8.25667	0.214		4.91	6.646		4.995	-0.906		4.99508	0.611
4.37672	1.802		4.77	1.515		-8.25334	0.224		4.91333	6.643		4.99833	-0.905		4.99841	0.616
4.38001	1.806		4.77333	1.515		-8.25001	0.221		4.91667	6.642		5.00168	-0.906		5.00334	0.61
4.38334	1.812		4.77666	1.512		-8.24667	0.224		4.92	6.649		5.00501	-0.905		5.00501	0.61
4.38667	1.812		4.78	1.504		-8.24334	0.229		4.92333	6.649		5.00835	-0.908		5.00834	0.612
4.39001	1.818		4.78333	1.504		-8.24	0.222		4.92667	6.651		5.01168	-0.901		5.01168	0.61
4.39334	1.822		4.78666	1.499		-8.23667	0.222		4.93	6.651		5.01501	-0.903		5.01501	0.604
4.39668	1.83		4.79	1.51		-8.23334	0.234		4.93333	6.66		5.01835	-0.902		5.01835	0.607
4.40001	1.832		4.79333	1.505		-8.23	0.234		4.93667	6.667		5.02168	-0.902		5.02168	0.616
4.40334	1.825		4.79666	1.507		-8.22667	0.243		4.94	6.666		5.02501	-0.905		5.02501	0.62
4.40668	1.812		4.8	1.511		-8.22334	0.244		4.94334	6.665		5.02835	-0.905		5.02835	0.62
4.41001	1.812		4.80333	1.504		-8.22	0.248		4.94667	6.668		5.03168	-0.904		5.03168	0.628
4.41341	1.812		4.80666	1.504		-8.21667	0.248		4.95	6.666		5.03501	-0.911		5.03671	0.651
4.41674	1.801		4.81	1.51		-8.21334	0.258		4.95334	6.657		5.03835	-0.916		5.03838	0.651
4.42008	1.801		4.81333	1.51		-8.21	0.258		4.95667	6.657		5.04168	-0.914		5.04171	0.646
4.42341	1.802		4.81666	1.51		-8.20667	0.253		4.96015	6.667		5.04501	-0.909		5.04505	0.645
4.42674	1.802		4.82	1.499		-8.20334	0.236		4.96334	6.664		5.04835	-0.909		5.04835	0.642
4.43008	1.814		4.82333	1.499		-8.2	0.24		4.96667	6.666		5.05168	-0.892		5.05168	0.644
4.43341	1.815		4.82666	1.511		-8.19667	0.23		4.97	6.664		5.05501	-0.897		5.05516	0.644
4.43674	1.818		4.83	1.504		-8.19334	0.227		4.97334	6.661		5.05835	-0.893		5.05835	0.646
4.44008	1.818		4.83333	1.504		-8.19	0.216		4.97667	6.66		5.06168	-0.9		5.06168	0.652
4.44341	1.811		4.83666	1.51		-8.18667	0.216		4.98	6.66		5.06501	-0.891		5.065	0.636
4.44674	1.804		4.84	1.507		-8.18333	0.216		4.98334	6.671		5.06835	-0.895		5.07	0.638
4.45008	1.81		4.84333	1.507		-8.18	0.211		4.98667	6.676		5.07168	-0.892		5.07166	0.635
4.45341	1.815		4.84666	1.501		-8.17667	0.202		4.99001	6.669		5.07501	-0.892		5.075	0.635
4.45674	1.823		4.85	1.491		-8.17333	0.203		4.99346	6.665		5.07835	-0.896		5.07833	0.642
4.46008	1.82		4.85333	1.478		-8.17	0.208		4.99667	6.657		5.08168	-0.883		5.08166	0.642
4.46341	1.81		4.85666	1.474		-8.16667	0.203		4.99999	6.659		5.08501	-0.87		5.085	0.652
4.46668	1.81		4.86	1.458		-8.16333	0.205		5.00332	6.654		5.08835	-0.87		5.08833	0.644
4.47001	1.808		4.86333	1.458		-8.16	0.209		5.00832	6.658		5.09168	-0.867		5.09166	0.643
4.47334	1.813		4.86667	1.445		-8.15667	0.209		5.00999	6.658		5.09501	-0.872		5.095	0.645
4.47668	1.799		4.87	1.432		-8.15333	0.213		5.01332	6.656		5.09835	-0.876		5.09833	0.644
4.48001	1.799		4.87333	1.427		-8.15	0.206		5.01666	6.655		5.10168	-0.876		5.10333	0.644
4.48334	1.798		4.87667	1.417		-8.14667	0.208		5.01999	6.653		5.10501	-0.877		5.105	0.645
4.48666	1.81		4.88	1.413		-8.14333	0.205		5.02332	6.655		5.10835	-0.881		5.10833	0.645
4.48999	1.817		4.88333	1.404		-8.14	0.201		5.02666	6.661		5.11168	-0.865		5.11166	0.645
4.49333	1.817		4.88667	1.404		-8.13667	0.193		5.02999	6.661		5.11501	-0.861		5.115	0.635
4.49666	1.813		4.89	1.393		-8.13333	0.187		5.03332	6.65		5.11835	-0.847		5.11833	0.63
4.50003	1.82		4.8934	1.378		-8.13	0.187		5.03666	6.65		5.12168	-0.841		5.12183	0.632
4.50336	1.818		4.89673	1.352		-8.12667	0.19		5.03999	6.656		5.12501	-0.848		5.125	0.635
4.50669	1.823		4.90007	1.327		-8.12333	0.187		5.04332	6.663		5.12835	-0.848		5.12833	0.629
4.51003	1.819		4.9034	1.307		-8.12	0.183		5.04666	6.657		5.13168	-0.851		5.13166	0.642
4.51336	1.82		4.90673	1.283		-8.11666	0.188		5.04999	6.664		5.13501	-0.862		5.135	0.642
4.51669	1.818		4.91007	1.27		-8.11333	0.17		5.05332	6.671		5.13835	-0.857		5.13833	0.659
4.52003	1.828		4.9134	1.269		-8.11	0.16		5.05666	6.674		5.14168	-0.851		5.14166	0.66
4.52336	1.828		4.91673	1.269		-8.10666	0.162		5.05999	6.673		5.14501	-0.854		5.145	0.654
4.52669	1.828		4.92007	1.249		-8.10335	0.162		5.06332	6.673		5.14835	-0.859		5.14833	0.651
4.53003	1.836		4.9234	1.233		-8.10001	0.167		5.06666	6.673		5.15168	-0.861		5.15167	0.646
4.53336	1.82		4.92673	1.212		-8.09668	0.18		5.06999	6.661		5.15501	-0.861		5.15513	0.637
4.53669	1.823		4.93007	1.189		-8.09335	0.18		5.07499	6.662		5.15835	-0.858		5.15833	0.637
4.54003	1.83		4.9334	1.184		-8.09001	0.19		5.07666	6.659		5.16168	-0.85		5.16167	0.636
4.54336	1.844		4.93673	1.171		-8.08668	0.191		5.07999	6.656		5.16501	-0.846		5.165	0.631
4.54669	1.847		4.94007	1.162		-8.08335	0.186		5.08332	6.656		5.16835	-0.823		5.16833	0.632
4.55003	1.857		4.9434	1.152		-8.08001	0.193		5.08666	6.669		5.17168	-0.824		5.1717	0.635
4.55336	1.857		4.94673	1.152		-8.07668	0.193		5.08999	6.669		5.17501	-0.81		5.17503	0.634
4.55669	1.857		4.95007	1.138		-8.07335	0.199		5.09332	6.658		5.17833	-0.799		5.17837	0.642
4.56003	1.852		4.9534	1.124		-8.07001	0.204		5.09666	6.66		5.18166	-0.799		5.1817	0.648
4.56336	1.857		4.95667	1.107		-8.06668	0.195		5.09999	6.653		5.185	-0.793		5.18503	0.648
4.56669	1.852		4.96	1.095		-8.06334	0.192		5.10332	6.644		5.18833	-0.798		5.18837	0.645
4.57003	1.844		4.96333	1.075		-8.06001	0.195		5.10666	6.646		5.19167	-0.793		5.1917	0.65
4.57336	1.836		4.96667	1.054		-8.05668	0.192		5.10999	6.646		5.195	-0.794		5.19503	0.662
4.57669	1.836		4.97	1.054		-8.05334	0.176		5.11332	6.65		5.19833	-0.785		5.19837	0.655
4.58003	1.828		4.97333	1.042		-8.05001	0.176		5.11666	6.65		5.20167	-0.772		5.20337	0.659
4.58336	1.826		4.97667	1.026		-8.04668	0.183		5.11999	6.638		5.205	-0.76		5.20503	0.659
4.58669	1.833		4.98	1.01		-8.04334	0.177		5.12333	6.637		5.20833	-0.76		5.20837	0.655
4.59003	1.838		4.98333	0.992		-8.04001	0.183		5.12666	6.626		5.21167	-0.755		5.2117	0.655
4.59336	1.828		4.98667	0.979		-8.03668	0.188		5.12999	6.62		5.215	-0.749		5.21503	0.642
4.59669	1.826		4.99007	0.965		-8.03334	0.201		5.13333	6.621		5.21832	-0.752		5.21837	0.642
4.60003	1.83		4.9934	0.956		-8.03001	0.203		5.13666	6.622		5.22165	-0.743		5.2217	0.645
4.60336	1.83		4.99674	0.942		-8.02668	0.201		5.13999	6.62		5.22498	-0.736		5.22503	0.643
4.60669	1.825		5.00007	0.942		-8.02334	0.201		5.14333	6.62		5.22832	-0.727		5.22837	0.646
4.61003	1.83		5.0034	0.941		-8.02001	0.2		5.14668	6.627		5.23165	-0.727		5.2317	0.631
4.61336	1.83		5.00674	0.934		-8.01668	0.205		5.15001	6.62		5.23498	-0.727		5.2367	0.631
4.61669	1.821		5.01007	0.93		-8.01334	0.199		5.15334	6.614		5.23832	-0.72		5.23837	0.631
4.62003	1.813		5.0134	0.929		-8.01001	0.202		5.15668	6.613		5.24168	-0.716		5.2417	0.65
4.62336	1.807		5.01673	0.922		-8.00667	0.206		5.16001	6.606		5.24502	-0.715		5.24503	0.65
4.62669	1.81		5.02007	0.922		-8.00334	0.218		5.16334	6.614		5.24835	-0.701		5.24837	0.656
4.63003	1.81		5.0234	0.922		-8.00001	0.216		5.16668	6.611		5.25168	-0.703		5.2517	0.667
4.63336	1.793		5.02673	0.901		-7.99667	0.216		5.17001	6.611		5.25502	-0.7		5.25503	0.664
4.63669	1.796		5.03007	0.901		-7.99334	0.208		5.17334	6.611		5.25835	-0.686		5.25837	0.669
4.64003	1.79		5.0334	0.893		-7.99001	0.207		5.17668	6.608		5.26169	-0.686		5.2617	0.67
4.64336	1.793		5.03674	0.893		-7.98667	0.207		5.18001	6.621		5.26502	-0.678		5.265	0.663
4.64669	1.797		5.04007	0.886		-7.98334	0.22		5.18334	6.621		5.26835	-0.678		5.26833	0.664
4.65003	1.787		5.0434	0.881		-7.98001	0.229		5.18668	6.629		5.27168	-0.676		5.27167	0.664
4.65336	1.785		5.04674	0.875		-7.97667	0.239		5.19001	6.629		5.27502	-0.675		5.275	0.658
4.65669	1.785		5.05007	0.875		-7.97334	0.234		5.19343	6.637		5.27835	-0.671		5.27833	0.656
4.66003	1.782		5.0534	0.861		-7.97001	0.234		5.19668	6.637		5.28168	-0.677		5.28167	0.658
4.66336	1.766		5.05674	0.861		-7.96667	0.223		5.20001	6.637		5.28502	-0.668		5.285	0.661
4.66669	1.761		5.06007	0.877		-7.96334	0.222		5.20334	6.635		5.28835	-0.668		5.28847	0.652
4.67003	1.77		5.0634	0.885		-7.96001	0.233		5.20668	6.638		5.29168	-0.66		5.29167	0.652
4.67336	1.766		5.06674	0.886		-7.95667	0.237		5.21001	6.632		5.29502	-0.641		5.295	0.652
4.67669	1.757		5.07007	0.893		-7.95334	0.231		5.21334	6.637		5.29835	-0.636		5.29834	0.654
4.68003	1.757		5.0734	0.884		-7.95001	0.228		5.21668	6.637		5.30168	-0.628		5.30167	0.658
4.68336	1.754		5.07673	0.891		-7.94667	0.211		5.22001	6.631		5.30502	-0.617		5.305	0.662
4.68669	1.754		5.08007	0.891		-7.94334	0.207		5.22334	6.631		5.30835	-0.606		5.30834	0.67
4.69003	1.753		5.0834	0.888		-7.94	0.207		5.22668	6.632		5.31169	-0.59		5.31167	0.669
4.69336	1.753		5.08674	0.889		-7.93667	0.194		5.23001	6.63		5.31502	-0.59		5.315	0.664
4.69669	1.745		5.09007	0.887		-7.93334	0.188		5.23334	6.631		5.31835	-0.576		5.31835	0.664
4.70003	1.739		5.0934	0.887		-7.93	0.182		5.23668	6.631		5.32169	-0.565		5.32169	0.668
4.70336	1.738		5.09674	0.889		-7.92667	0.188		5.24001	6.636		5.32502	-0.557		5.32502	0.668
4.7067	1.736		5.10007	0.88		-7.92334	0.185		5.24334	6.64		5.32835	-0.556		5.32835	0.67
4.71003	1.736		5.1034	0.88		-7.92	0.178		5.24668	6.637		5.33168	-0.552		5.33169	0.669
4.71336	1.741		5.10674	0.872		-7.91667	0.176		5.25001	6.637		5.33502	-0.545		5.33502	0.665
4.71669	1.74		5.11007	0.872		-7.91334	0.176		5.25334	6.638		5.33835	-0.531		5.33834	0.672
4.72003	1.751		5.1134	0.867		-7.91	0.174		5.25668	6.639		5.34168	-0.531		5.34167	0.678
4.72336	1.762		5.11674	0.865		-7.90667	0.169		5.26001	6.64		5.34502	-0.528		5.345	0.678
4.72669	1.794		5.12007	0.864		-7.90334	0.169		5.26334	6.635		5.34835	-0.524		5.34834	0.674
4.73003	1.8		5.1234	0.858		-7.9	0.161		5.26668	6.637		5.35168	-0.507		5.35167	0.674
4.73336	1.796		5.12674	0.861		-7.89667	0.163		5.27001	6.639		5.35502	-0.493		5.355	0.677
4.73669	1.796		5.13007	0.861		-7.89333	0.171		5.27334	6.63		5.35835	-0.489		5.35834	0.668
4.74003	1.794		5.1334	0.86		-7.89	0.166		5.27668	6.63		5.36169	-0.48		5.36167	0.678
4.74336	1.801		5.13674	0.861		-7.88667	0.166		5.28001	6.642		5.36502	-0.482		5.365	0.681
4.74669	1.809		5.14007	0.89		-7.88333	0.167		5.28334	6.658		5.36835	-0.482		5.36834	0.681
4.75003	1.8		5.1434	0.897		-7.88	0.171		5.28668	6.655		5.37169	-0.481		5.37167	0.681
4.75336	1.804		5.14674	0.898		-7.87667	0.168		5.29001	6.665		5.37502	-0.478		5.37501	0.683
4.7567	1.808		5.15015	0.91		-7.87333	0.162		5.29334	6.667		5.37835	-0.473		5.37834	0.683
4.76	1.811		5.1534	0.923		-7.87	0.169		5.29668	6.665		5.38169	-0.449		5.38167	0.679
4.76333	1.811		5.15674	0.923		-7.86667	0.172		5.30001	6.667		5.38502	-0.45		5.38501	0.675
4.76666	1.807		5.16007	0.931		-7.86333	0.179		5.30334	6.667		5.38835	-0.445		5.38834	0.679
4.77	1.805		5.1634	0.931		-7.86	0.179		5.30668	6.664		5.39168	-0.44		5.39167	0.675
4.77333	1.8		5.16674	0.951		-7.85667	0.175		5.31001	6.65		5.39502	-0.441		5.39501	0.674
4.77666	1.803		5.17007	0.949		-7.85333	0.188		5.31334	6.644		5.39835	-0.441		5.39834	0.676
4.78	1.796		5.17334	0.95		-7.85	0.193		5.31668	6.645		5.40168	-0.445		5.40167	0.676
4.78333	1.8		5.17667	0.949		-7.84667	0.199		5.32001	6.638		5.40502	-0.436		5.40501	0.674
4.78666	1.799		5.18	0.949		-7.84333	0.2		5.32333	6.626		5.40835	-0.439		5.40834	0.682
4.79	1.799		5.18345	0.949		-7.84	0.193		5.32666	6.624		5.41169	-0.437		5.41172	0.696
4.7934	1.804		5.18667	0.949		-7.83667	0.2		5.32999	6.624		5.41502	-0.418		5.41506	0.683
4.79673	1.816		5.19	0.94		-7.83333	0.2		5.33333	6.613		5.41835	-0.4		5.41839	0.689
4.80006	1.806		5.19334	0.938		-7.83	0.2		5.33666	6.604		5.42169	-0.394		5.42172	0.693
4.8034	1.811		5.19667	0.948		-7.82666	0.208		5.33999	6.601		5.42502	-0.394		5.42506	0.699
4.80673	1.801		5.2	0.948		-7.82333	0.208		5.34333	6.606		5.42835	-0.4		5.42839	0.699
4.81006	1.81		5.20339	0.947		-7.82	0.211		5.34666	6.623		5.43169	-0.402		5.43172	0.699
4.8134	1.804		5.20672	0.947		-7.81666	0.206		5.35	6.625		5.43502	-0.405		5.43506	0.695
4.81673	1.804		5.21005	0.953		-7.81335	0.203		5.35333	6.62		5.43835	-0.392		5.43839	0.696
4.82006	1.804		5.21334	0.953		-7.81001	0.199		5.35666	6.62		5.44169	-0.403		5.44172	0.688
4.8234	1.807		5.21679	0.955		-7.80668	0.199		5.36	6.618		5.44502	-0.412		5.44506	0.671
4.82673	1.811		5.22	0.945		-7.80335	0.202		5.36333	6.615		5.44835	-0.418		5.44839	0.677
4.83006	1.807		5.22334	0.948		-7.80001	0.204		5.36666	6.614		5.45168	-0.418		5.45172	0.677
4.8334	1.806		5.22667	0.954		-7.79668	0.208		5.37	6.616		5.45502	-0.425		5.45506	0.689
4.83673	1.795		5.23	0.945		-7.79335	0.213		5.37333	6.605		5.45835	-0.417		5.45839	0.685
4.84006	1.811		5.23334	0.94		-7.79001	0.228		5.37666	6.592		5.46169	-0.424		5.46172	0.69
4.8434	1.811		5.23667	0.94		-7.78668	0.219		5.38	6.592		5.46502	-0.433		5.46506	0.687
4.84673	1.8		5.24001	0.947		-7.78335	0.206		5.38333	6.586		5.46835	-0.428		5.46834	0.679
4.85006	1.799		5.24334	0.951		-7.78001	0.205		5.38673	6.587		5.47169	-0.419		5.47167	0.674
4.8534	1.795		5.24667	0.965		-7.77668	0.205		5.39006	6.584		5.47502	-0.427		5.47501	0.665
4.85673	1.792		5.25001	0.967		-7.77334	0.195		5.3934	6.58		5.47835	-0.427		5.47834	0.665
4.86006	1.792		5.25334	0.96		-7.77001	0.205		5.39673	6.565		5.48169	-0.427		5.48167	0.669
4.8634	1.79		5.25667	0.958		-7.76668	0.216		5.40006	6.578		5.48502	-0.424		5.48501	0.669
4.86673	1.791		5.26001	0.962		-7.76334	0.22		5.4034	6.588		5.48835	-0.43		5.48834	0.671
4.87006	1.791		5.26334	0.975		-7.76001	0.222		5.40673	6.591		5.49169	-0.436		5.49168	0.674
4.8734	1.792		5.26667	0.975		-7.75668	0.23		5.41006	6.591		5.49502	-0.434		5.49501	0.677
4.87673	1.794		5.27001	0.985		-7.75334	0.23		5.4134	6.588		5.49835	-0.434		5.49834	0.672
4.88006	1.804		5.27334	0.983		-7.75001	0.227		5.41673	6.579		5.50169	-0.428		5.50173	0.674
4.8834	1.791		5.27667	1.001		-7.74668	0.221		5.42006	6.59		5.50502	-0.428		5.50506	0.666
4.88673	1.803		5.28001	1.004		-7.74334	0.234		5.4234	6.58		5.50835	-0.421		5.50839	0.661
4.89006	1.8		5.28334	0.992		-7.74001	0.242		5.42681	6.574		5.51169	-0.419		5.51173	0.661
4.8934	1.804		5.28667	0.993		-7.73668	0.245		5.43006	6.58		5.51502	-0.425		5.51506	0.666
4.89673	1.814		5.29001	0.993		-7.73334	0.247		5.4334	6.572		5.51835	-0.43		5.51834	0.666
4.90006	1.814		5.29334	0.981		-7.73001	0.255		5.43673	6.564		5.52169	-0.44		5.52168	0.669
4.9034	1.812		5.29667	0.981		-7.72668	0.255		5.44006	6.564		5.52499	-0.43		5.52501	0.663
4.90673	1.814		5.30001	0.985		-7.72334	0.239		5.4434	6.553		5.52832	-0.436		5.52834	0.658
4.91006	1.821		5.30334	0.995		-7.72001	0.235		5.44673	6.552		5.53165	-0.436		5.53168	0.663
4.9134	1.827		5.30667	0.99		-7.71667	0.222		5.45006	6.553		5.53499	-0.431		5.53501	0.663
4.91673	1.825		5.31001	0.995		-7.71334	0.216		5.4534	6.55		5.53832	-0.413		5.53834	0.663
4.92006	1.817		5.31334	0.995		-7.70834	0.216		5.45673	6.557		5.54165	-0.415		5.54168	0.677
4.9234	1.817		5.31692	0.994		-7.70667	0.219		5.46006	6.558		5.54499	-0.416		5.54501	0.679
4.92673	1.817		5.32001	0.994		-7.70334	0.217		5.4634	6.553		5.54832	-0.422		5.54834	0.689
4.93006	1.819		5.32334	0.982		-7.70001	0.217		5.46673	6.553		5.55165	-0.431		5.55173	0.696
4.9334	1.813		5.32667	0.971		-7.69667	0.214		5.47006	6.551		5.55499	-0.437		5.55514	0.707
4.93666	1.809		5.33001	0.984		-7.69334	0.213		5.4734	6.555		5.55834	-0.437		5.55839	0.706
4.94	1.807		5.33334	0.983		-7.69001	0.212		5.47673	6.559		5.56167	-0.433		5.56173	0.706
4.94333	1.815		5.33667	0.997		-7.68667	0.211		5.48006	6.565		5.565	-0.437		5.56506	0.706
4.94666	1.807		5.34001	0.999		-7.68334	0.211		5.4834	6.561		5.56834	-0.442		5.56839	0.707
4.95	1.815		5.34334	1.002		-7.68001	0.216		5.48673	6.56		5.57167	-0.431		5.57173	0.708
4.95333	1.815		5.34667	0.994		-7.67667	0.219		5.49006	6.56		5.575	-0.426		5.57506	0.707
4.95667	1.815		5.35014	0.994		-7.67334	0.219		5.4934	6.555		5.57834	-0.426		5.57839	0.703
4.96	1.835		5.35334	0.997		-7.67001	0.217		5.49673	6.548		5.58334	-0.437		5.58173	0.689
4.96333	1.837		5.35667	0.998		-7.66667	0.23		5.50006	6.545		5.58667	-0.434		5.58506	0.675
4.96667	1.856		5.36001	0.99		-7.66334	0.233		5.5034	6.541		5.58834	-0.434		5.58839	0.666
4.97	1.855		5.36334	0.992		-7.66001	0.234		5.50673	6.534		5.59167	-0.449		5.59173	0.666
4.97333	1.865		5.36667	0.997		-7.65667	0.228		5.51006	6.54		5.595	-0.447		5.59506	0.662
4.97667	1.865		5.37007	1.006		-7.65334	0.239		5.5134	6.54		5.59834	-0.452		5.59839	0.651
4.98	1.865		5.37341	1.006		-7.65	0.239		5.51673	6.532		5.60167	-0.445		5.60173	0.644
4.98333	1.862		5.37674	1.011		-7.64667	0.241		5.52006	6.532		5.60499	-0.444		5.60506	0.653
4.98667	1.864		5.38007	1.011		-7.64334	0.244		5.5234	6.527		5.60832	-0.442		5.60839	0.653
4.99	1.858		5.38341	1.024		-7.64	0.246		5.52673	6.532		5.61165	-0.442		5.61173	0.666
4.99333	1.862		5.38674	1.028		-7.63667	0.241		5.53006	6.541		5.61499	-0.431		5.61506	0.668
4.99667	1.869		5.39007	1.037		-7.63334	0.239		5.5334	6.551		5.61832	-0.441		5.61839	0.672
5	1.868		5.39341	1.039		-7.63	0.23		5.53673	6.544		5.62165	-0.438		5.62173	0.672
5.00338	1.879		5.39674	1.033		-7.62667	0.232		5.54006	6.545		5.62499	-0.436		5.62506	0.679
5.00672	1.879		5.40007	1.033		-7.62334	0.23		5.5434	6.531		5.62832	-0.448		5.62839	0.684
5.01005	1.866		5.40341	1.022		-7.62	0.23		5.54673	6.531		5.63166	-0.433		5.63173	0.701
5.01338	1.868		5.40674	1.023		-7.61667	0.229		5.55006	6.53		5.63499	-0.428		5.63506	0.706
5.01672	1.869		5.41007	1.032		-7.61334	0.239		5.5534	6.516		5.63832	-0.428		5.63839	0.712
5.02005	1.869		5.41341	1.023		-7.61	0.239		5.55673	6.512		5.64166	-0.435		5.64173	0.707
5.02338	1.862		5.41674	1.028		-7.60667	0.237		5.56023	6.514		5.64499	-0.433		5.64506	0.698
5.02672	1.869		5.42007	1.027		-7.60333	0.232		5.5634	6.498		5.64832	-0.443		5.6484	0.698
5.03005	1.871		5.42341	1.033		-7.6	0.228		5.56673	6.503		5.65166	-0.44		5.65173	0.705
5.03338	1.856		5.42674	1.037		-7.59667	0.226		5.57006	6.513		5.65499	-0.434		5.65506	0.707
5.03672	1.856		5.43007	1.037		-7.59333	0.226		5.5734	6.513		5.65832	-0.426		5.65839	0.712
5.04005	1.861		5.43341	1.042		-7.59	0.223		5.57673	6.516		5.66166	-0.42		5.66173	0.709
5.04338	1.851		5.43674	1.036		-7.58667	0.231		5.58006	6.513		5.66499	-0.42		5.66506	0.724
5.04672	1.841		5.44007	1.039		-7.58333	0.232		5.5834	6.518		5.66832	-0.424		5.66839	0.718
5.05005	1.839		5.44341	1.044		-7.58	0.238		5.58673	6.52		5.67166	-0.423		5.67173	0.723
5.05338	1.834		5.44674	1.04		-7.57667	0.249		5.59006	6.527		5.67499	-0.422		5.67506	0.723
5.05672	1.829		5.45001	1.037		-7.57333	0.256		5.5934	6.537		5.67832	-0.413		5.67839	0.712
5.06005	1.829		5.45334	1.037		-7.57	0.25		5.59673	6.551		5.68166	-0.415		5.68173	0.703
5.06338	1.829		5.45667	1.043		-7.56667	0.244		5.60006	6.551		5.68499	-0.412		5.68506	0.693
5.06672	1.833		5.46001	1.042		-7.56333	0.244		5.6034	6.551		5.68832	-0.4		5.68839	0.689
5.07	1.829		5.46334	1.035		-7.56	0.248		5.60673	6.551		5.69166	-0.4		5.69173	0.687
5.07333	1.82		5.46668	1.028		-7.55667	0.244		5.61006	6.549		5.69499	-0.384		5.69506	0.682
5.07667	1.817		5.47001	1.018		-7.55333	0.25		5.6134	6.546		5.69832	-0.385		5.6984	0.681
5.08	1.819		5.47334	1.018		-7.55	0.244		5.61673	6.551		5.70166	-0.376		5.70173	0.681
5.08334	1.824		5.47668	1.019		-7.54667	0.248		5.62006	6.549		5.70499	-0.373		5.70506	0.675
5.08667	1.824		5.48001	1.019		-7.54333	0.246		5.6234	6.555		5.70832	-0.366		5.7084	0.681
5.09	1.84		5.48354	1.027		-7.53985	0.246		5.6269	6.555		5.71166	-0.363		5.71173	0.68
5.09334	1.828		5.48671	1.027		-7.53666	0.246		5.63006	6.555		5.71666	-0.37		5.71506	0.674
5.09667	1.83		5.49004	1.032		-7.53333	0.235		5.6334	6.559		5.71832	-0.362		5.71839	0.67
5.1	1.832		5.49338	1.046		-7.53	0.237		5.63673	6.564		5.72166	-0.362		5.7219	0.679
5.10335	1.843		5.49671	1.048		-7.52666	0.237		5.64006	6.56		5.72499	-0.353		5.72506	0.679
5.10669	1.845		5.50004	1.048		-7.52333	0.238		5.6434	6.564		5.72832	-0.347		5.72835	0.679
5.11002	1.853		5.50338	1.041		-7.52001	0.226		5.64673	6.561		5.73166	-0.344		5.73168	0.68
5.11335	1.853		5.50671	1.041		-7.51668	0.236		5.65006	6.561		5.73499	-0.349		5.73501	0.68
5.11669	1.853		5.51004	1.039		-7.51335	0.23		5.6534	6.563		5.73832	-0.342		5.73835	0.686
5.12002	1.853		5.51338	1.039		-7.51001	0.23		5.65673	6.574		5.74166	-0.337		5.74168	0.688
5.12335	1.849		5.51688	1.037		-7.50668	0.232		5.66006	6.586		5.74499	-0.337		5.74501	0.688
5.12669	1.838		5.52004	1.042		-7.50335	0.233		5.6634	6.587		5.74832	-0.338		5.74835	0.686
5.13002	1.844		5.52338	1.037		-7.50001	0.233		5.66673	6.588		5.75166	-0.338		5.75168	0.686
5.13335	1.836		5.52671	1.034		-7.49668	0.243		5.67	6.592		5.75499	-0.352		5.75501	0.682
5.13669	1.834		5.53004	1.042		-7.49335	0.248		5.67333	6.6		5.75833	-0.357		5.75835	0.687
5.14002	1.834		5.53338	1.042		-7.49001	0.249		5.67666	6.6		5.76166	-0.355		5.76168	0.688
5.14335	1.838		5.53671	1.037		-7.48668	0.25		5.68	6.601		5.76499	-0.355		5.765	0.687
5.14669	1.845		5.54004	1.049		-7.48334	0.25		5.68333	6.601		5.76833	-0.362		5.76833	0.681
5.15002	1.849		5.54334	1.046		-7.48001	0.25		5.68666	6.603		5.77166	-0.362		5.77166	0.678
5.15335	1.853		5.54668	1.048		-7.47668	0.24		5.69	6.597		5.77499	-0.361		5.775	0.678
5.15669	1.853		5.55013	1.053		-7.47334	0.228		5.69333	6.603		5.77833	-0.352		5.77833	0.671
5.16002	1.851		5.55334	1.064		-7.47001	0.23		5.69667	6.605		5.78166	-0.349		5.78166	0.673
5.16335	1.854		5.55668	1.055		-7.46668	0.236		5.7	6.595		5.78503	-0.345		5.785	0.679
5.16669	1.845		5.56001	1.061		-7.46334	0.23		5.70333	6.598		5.78836	-0.347		5.78833	0.686
5.17002	1.845		5.56334	1.061		-7.46001	0.237		5.70667	6.602		5.79169	-0.342		5.79168	0.687
5.17335	1.837		5.56668	1.057		-7.45668	0.237		5.71	6.602		5.79503	-0.333		5.79502	0.687
5.17669	1.843		5.57001	1.062		-7.45334	0.235		5.71333	6.601		5.79836	-0.337		5.79835	0.69
5.18002	1.841		5.57334	1.068		-7.45001	0.232		5.71667	6.602		5.80169	-0.337		5.80168	0.69
5.18335	1.832		5.57668	1.053		-7.44668	0.243		5.72	6.588		5.80503	-0.344		5.80502	0.695
5.18669	1.846		5.58001	1.054		-7.44334	0.246		5.72333	6.565		5.80836	-0.343		5.80835	0.709
5.19002	1.853		5.58335	1.056		-7.44001	0.24		5.72667	6.57		5.81169	-0.338		5.81168	0.697
5.19335	1.853		5.58666	1.056		-7.43668	0.245		5.73	6.572		5.81503	-0.334		5.81502	0.691
5.19669	1.861		5.59	1.06		-7.43334	0.248		5.73333	6.566		5.81836	-0.331		5.81835	0.683
5.20002	1.853		5.59333	1.06		-7.43001	0.248		5.73667	6.566		5.82169	-0.332		5.82168	0.682
5.20335	1.865		5.5967	1.063		-7.42667	0.255		5.74	6.573		5.82503	-0.333		5.82502	0.681
5.20669	1.861		5.60003	1.07		-7.42334	0.258		5.74333	6.574		5.82836	-0.333		5.82835	0.681
5.21002	1.859		5.60336	1.062		-7.42001	0.249		5.74667	6.574		5.83169	-0.337		5.83168	0.682
5.21335	1.864		5.6067	1.07		-7.41667	0.246		5.75	6.561		5.83503	-0.336		5.83502	0.682
5.21669	1.863		5.61003	1.067		-7.41334	0.236		5.75333	6.562		5.83836	-0.325		5.83835	0.687
5.22002	1.863		5.61336	1.067		-7.41001	0.236		5.75667	6.562		5.84169	-0.327		5.84168	0.688
5.22335	1.868		5.61686	1.068		-7.40667	0.233		5.76	6.556		5.84503	-0.335		5.84502	0.682
5.22669	1.874		5.62003	1.068		-7.40334	0.233		5.76333	6.556		5.84836	-0.326		5.84835	0.694
5.23002	1.869		5.62336	1.064		-7.40001	0.231		5.76667	6.553		5.85169	-0.332		5.85168	0.7
5.23335	1.873		5.6267	1.064		-7.39667	0.236		5.77	6.56		5.85503	-0.332		5.85502	0.7
5.23669	1.875		5.63003	1.056		-7.39334	0.227		5.77333	6.563		5.85836	-0.339		5.85835	0.718
5.24002	1.88		5.63336	1.061		-7.39001	0.222		5.77667	6.576		5.86169	-0.342		5.86168	0.718
5.24335	1.887		5.6367	1.058		-7.38667	0.221		5.78	6.583		5.86503	-0.351		5.86502	0.728
5.24669	1.887		5.64003	1.058		-7.38334	0.219		5.78333	6.584		5.86836	-0.353		5.86835	0.73
5.25002	1.888		5.64336	1.055		-7.38001	0.23		5.78667	6.591		5.87169	-0.341		5.87168	0.724
5.25335	1.881		5.6467	1.055		-7.37667	0.23		5.79	6.591		5.87503	-0.337		5.87502	0.734
5.25669	1.891		5.65003	1.06		-7.37334	0.253		5.79334	6.583		5.87836	-0.332		5.87835	0.739
5.26002	1.889		5.65336	1.057		-7.37001	0.253		5.79667	6.578		5.88169	-0.334		5.88168	0.736
5.26335	1.896		5.6567	1.063		-7.36667	0.248		5.8	6.574		5.88503	-0.334		5.88502	0.736
5.26669	1.904		5.66003	1.065		-7.36334	0.251		5.80334	6.584		5.88836	-0.334		5.88835	0.733
5.27002	1.901		5.66336	1.069		-7.36	0.244		5.80667	6.582		5.89169	-0.337		5.89168	0.731
5.27335	1.901		5.6667	1.069		-7.35667	0.244		5.81	6.582		5.89503	-0.335		5.89502	0.726
5.27669	1.907		5.67003	1.069		-7.35334	0.249		5.81334	6.577		5.89836	-0.336		5.89835	0.731
5.28002	1.89		5.67336	1.075		-7.35	0.253		5.81667	6.577		5.90169	-0.339		5.90168	0.732
5.28334	1.897		5.6767	1.076		-7.34667	0.253		5.82	6.576		5.90503	-0.334		5.90502	0.729
5.28672	1.903		5.68003	1.071		-7.34334	0.258		5.82334	6.581		5.90836	-0.334		5.90835	0.73
5.29	1.917		5.68503	1.077		-7.34	0.249		5.82672	6.58		5.91169	-0.34		5.91168	0.73
5.29334	1.912		5.6867	1.08		-7.33667	0.247		5.83005	6.575		5.91503	-0.35		5.91502	0.735
5.29667	1.898		5.69003	1.092		-7.33334	0.247		5.83339	6.582		5.91836	-0.344		5.91835	0.728
5.30167	1.897		5.69336	1.089		-7.33	0.247		5.83672	6.586		5.92169	-0.346		5.92168	0.732
5.30334	1.897		5.6967	1.089		-7.32667	0.25		5.84005	6.579		5.92503	-0.34		5.92502	0.727
5.30667	1.902		5.70003	1.077		-7.32334	0.25		5.84339	6.579		5.92836	-0.337		5.92835	0.738
5.31	1.913		5.70336	1.074		-7.32	0.256		5.84672	6.587		5.93169	-0.341		5.93168	0.729
5.31334	1.913		5.7067	1.069		-7.31667	0.269		5.85005	6.593		5.93503	-0.341		5.93502	0.738
5.31674	1.907		5.71003	1.08		-7.31334	0.268		5.85339	6.598		5.93836	-0.346		5.93835	0.738
5.32007	1.896		5.71336	1.078		-7.31	0.272		5.85672	6.59		5.94169	-0.334		5.94168	0.73
5.3234	1.898		5.71686	1.085		-7.30667	0.273		5.86005	6.588		5.94503	-0.338		5.94502	0.739
5.32667	1.892		5.72003	1.082		-7.30333	0.268		5.86339	6.588		5.94836	-0.339		5.94835	0.725
5.33001	1.892		5.72336	1.082		-7.3	0.268		5.86672	6.574		5.95169	-0.343		5.95168	0.726
5.33334	1.902		5.7267	1.085		-7.29667	0.259		5.87005	6.574		5.95503	-0.341		5.95502	0.729
5.33667	1.905		5.73003	1.1		-7.29333	0.25		5.87339	6.569		5.95836	-0.335		5.95835	0.727
5.34001	1.915		5.73336	1.112		-7.29	0.255		5.87672	6.581		5.96169	-0.335		5.96168	0.727
5.34334	1.908		5.7367	1.119		-7.28667	0.259		5.88005	6.577		5.96503	-0.319		5.96502	0.744
5.34667	1.903		5.74003	1.118		-7.28333	0.266		5.88339	6.572		5.96836	-0.31		5.96835	0.744
5.35001	1.9		5.74336	1.123		-7.28	0.281		5.88672	6.586		5.97169	-0.31		5.97168	0.745
5.35334	1.893		5.7467	1.126		-7.27667	0.271		5.89005	6.586		5.97503	-0.31		5.97502	0.751
5.35667	1.893		5.7502	1.117		-7.27333	0.267		5.89339	6.601		5.97836	-0.311		5.97835	0.751
5.36002	1.883		5.75336	1.117		-7.27	0.267		5.89667	6.591		5.98169	-0.318		5.98168	0.752
5.36336	1.887		5.75666	1.119		-7.26667	0.257		5.9	6.593		5.98503	-0.324		5.98502	0.758
5.36669	1.874		5.76	1.132		-7.26333	0.268		5.90334	6.597		5.98836	-0.324		5.98835	0.754
5.37002	1.874		5.76333	1.134		-7.26	0.27		5.90667	6.596		5.99169	-0.322		5.99168	0.754
5.37336	1.873		5.76666	1.131		-7.25667	0.273		5.91	6.588		5.99503	-0.33		5.99502	0.757
5.37669	1.879		5.77	1.113		-7.25333	0.288		5.91335	6.585		5.99836	-0.319		5.99835	0.751
5.38002	1.878		5.77333	1.119		-7.25	0.289		5.91667	6.585		6.00169	-0.318		6.00177	0.747
5.38336	1.878		5.77666	1.121		-7.24666	0.288		5.92	6.578		6.00503	-0.311		6.00502	0.747
5.38669	1.887		5.78	1.121		-7.24333	0.288		5.92334	6.578		6.00836	-0.314		6.00835	0.739
5.39002	1.895		5.78333	1.12		-7.24	0.29		5.92667	6.568		6.01169	-0.315		6.01168	0.741
5.39336	1.888		5.78667	1.122		-7.23666	0.288		5.93007	6.589		6.01503	-0.315		6.01502	0.738
5.39669	1.894		5.79	1.128		-7.23333	0.279		5.93341	6.59		6.02003	-0.303		6.01835	0.738
5.40002	1.9		5.79333	1.129		-7.23001	0.281		5.93674	6.597		6.02169	-0.303		6.02168	0.736
5.40336	1.907		5.79666	1.132		-7.22668	0.273		5.94007	6.598		6.02503	-0.293		6.02502	0.729
5.40669	1.9		5.8	1.133		-7.22335	0.274		5.94341	6.586		6.02836	-0.293		6.02835	0.738
5.41002	1.9		5.80333	1.133		-7.22001	0.274		5.94674	6.596		6.03169	-0.297		6.03168	0.738
5.41336	1.889		5.80667	1.139		-7.21668	0.269		5.95007	6.596		6.03503	-0.312		6.0351	0.73
5.41669	1.893		5.81	1.15		-7.21335	0.27		5.95341	6.613		6.03833	-0.305		6.03835	0.727
5.42002	1.887		5.81333	1.155		-7.21001	0.271		5.95674	6.619		6.04166	-0.305		6.04168	0.734
5.42336	1.889		5.81708	1.16		-7.20668	0.277		5.96007	6.623		6.04499	-0.302		6.04502	0.734
5.42669	1.894		5.82	1.168		-7.20335	0.278		5.96341	6.637		6.04833	-0.3		6.04835	0.733
5.43002	1.9		5.82333	1.172		-7.20001	0.278		5.96674	6.636		6.05166	-0.299		6.05168	0.733
5.43336	1.913		5.82667	1.174		-7.19668	0.29		5.97007	6.635		6.05499	-0.294		6.05502	0.735
5.43669	1.913		5.83	1.174		-7.19335	0.29		5.97341	6.638		6.05833	-0.288		6.05835	0.732
5.44002	1.917		5.83333	1.169		-7.19001	0.291		5.97674	6.638		6.06166	-0.296		6.06168	0.732
5.44336	1.939		5.83667	1.182		-7.18668	0.289		5.98007	6.643		6.065	-0.29		6.06502	0.739
5.44667	1.946		5.84	1.19		-7.18334	0.294		5.98341	6.645		6.06833	-0.29		6.06843	0.746
5.45001	1.957		5.84333	1.196		-7.18001	0.296		5.98674	6.641		6.07171	-0.296		6.07168	0.75
5.45334	1.959		5.84667	1.197		-7.17668	0.293		5.99007	6.637		6.07505	-0.291		6.075	0.75
5.45667	1.963		5.85038	1.207		-7.17334	0.293		5.99341	6.643		6.07838	-0.283		6.07833	0.752
5.46001	1.969		5.85333	1.221		-7.17001	0.296		5.99674	6.635		6.08166	-0.281		6.08167	0.752
5.46334	1.969		5.85667	1.221		-7.16668	0.308		6.00007	6.631		6.085	-0.278		6.085	0.749
5.46667	1.967		5.86	1.233		-7.16334	0.306		6.00341	6.631		6.08833	-0.272		6.08833	0.752
5.47001	1.96		5.86333	1.233		-7.16001	0.306		6.00674	6.643		6.09166	-0.276		6.09167	0.752
5.47334	1.956		5.86667	1.239		-7.15668	0.323		6.01007	6.645		6.095	-0.276		6.095	0.744
5.47668	1.959		5.87	1.238		-7.15334	0.321		6.01341	6.664		6.09833	-0.279		6.09833	0.746
5.48003	1.962		5.87333	1.24		-7.15001	0.326		6.01674	6.673		6.10166	-0.277		6.10167	0.746
5.48336	1.961		5.87667	1.237		-7.14668	0.325		6.02007	6.679		6.105	-0.279		6.105	0.739
5.48669	1.952		5.88	1.236		-7.14334	0.33		6.02341	6.676		6.10833	-0.275		6.10837	0.731
5.49003	1.952		5.885	1.233		-7.14001	0.327		6.02674	6.674		6.11166	-0.273		6.1117	0.729
5.49336	1.948		5.88667	1.233		-7.13667	0.329		6.03007	6.674		6.11501	-0.276		6.11503	0.722
5.49669	1.956		5.89	1.238		-7.13334	0.329		6.03341	6.682		6.11835	-0.276		6.11837	0.724
5.50003	1.953		5.89334	1.236		-7.13001	0.322		6.03674	6.674		6.12168	-0.276		6.1217	0.729
5.50336	1.953		5.89667	1.246		-7.12667	0.317		6.04007	6.667		6.12501	-0.285		6.12503	0.729
5.50669	1.954		5.9	1.249		-7.12334	0.316		6.04341	6.657		6.12835	-0.291		6.12837	0.731
5.51003	1.944		5.90334	1.244		-7.12001	0.313		6.04674	6.663		6.13168	-0.288		6.1317	0.731
5.51336	1.931		5.90667	1.252		-7.11667	0.305		6.05007	6.664		6.13501	-0.268		6.13503	0.747
5.51669	1.931		5.91	1.259		-7.11334	0.294		6.05341	6.663		6.13835	-0.272		6.13837	0.742
5.52003	1.928		5.91334	1.261		-7.11001	0.294		6.05674	6.663		6.14168	-0.268		6.1417	0.746
5.52336	1.93		5.91707	1.261		-7.10667	0.294		6.06007	6.649		6.14501	-0.26		6.14503	0.745
5.52669	1.938		5.92	1.259		-7.10334	0.29		6.06341	6.643		6.14833	-0.26		6.14837	0.741
5.53003	1.939		5.92334	1.274		-7.10001	0.287		6.06674	6.643		6.15166	-0.267		6.1517	0.743
5.53336	1.937		5.92667	1.283		-7.09667	0.28		6.07007	6.647		6.155	-0.274		6.15503	0.743
5.53669	1.937		5.93	1.29		-7.09334	0.276		6.07341	6.649		6.15833	-0.277		6.15833	0.751
5.54003	1.942		5.93334	1.289		-7.09001	0.275		6.07674	6.655		6.16167	-0.282		6.16167	0.766
5.54336	1.942		5.93667	1.289		-7.08667	0.275		6.08007	6.656		6.165	-0.277		6.165	0.765
5.54669	1.946		5.94	1.297		-7.08334	0.275		6.08341	6.656		6.16833	-0.278		6.16843	0.768
5.55003	1.949		5.94334	1.292		-7.08001	0.272		6.08674	6.66		6.17167	-0.277		6.17167	0.756
5.55336	1.953		5.94667	1.293		-7.07667	0.279		6.09007	6.663		6.175	-0.275		6.175	0.76
5.55669	1.962		5.95167	1.299		-7.07334	0.287		6.09341	6.661		6.17833	-0.275		6.17834	0.767
5.56003	1.969		5.95334	1.307		-7.07	0.29		6.09674	6.659		6.18167	-0.27		6.18167	0.763
5.56334	1.963		5.95667	1.314		-7.06667	0.288		6.10007	6.671		6.185	-0.264		6.185	0.763
5.56668	1.966		5.96001	1.323		-7.06334	0.304		6.10341	6.67		6.18833	-0.265		6.18834	0.765
5.57001	1.966		5.96334	1.323		-7.06	0.304		6.10666	6.669		6.19165	-0.271		6.19167	0.761
5.57334	1.97		5.96667	1.323		-7.05667	0.304		6.10999	6.659		6.19498	-0.274		6.195	0.763
5.57668	1.969		5.97001	1.33		-7.05334	0.303		6.11332	6.659		6.19833	-0.281		6.19834	0.757
5.58001	1.967		5.97334	1.338		-7.05	0.295		6.11666	6.654		6.20165	-0.273		6.20177	0.761
5.58334	1.968		5.97667	1.341		-7.04667	0.291		6.11999	6.654		6.20498	-0.273		6.20502	0.763
5.58688	1.97		5.98001	1.343		-7.04334	0.293		6.12332	6.654		6.20832	-0.267		6.20834	0.76
5.58999	1.964		5.98342	1.355		-7.04	0.297		6.12666	6.653		6.21168	-0.273		6.21167	0.76
5.59334	1.966		5.98667	1.355		-7.03667	0.299		6.12999	6.655		6.21502	-0.275		6.215	0.765
5.59668	1.966		5.99001	1.355		-7.03334	0.297		6.13332	6.663		6.21835	-0.274		6.21834	0.763
5.60001	1.964		5.99334	1.376		-7.03	0.307		6.13666	6.672		6.22168	-0.274		6.22167	0.768
5.60334	1.967		5.99667	1.376		-7.02667	0.307		6.13999	6.672		6.22502	-0.281		6.225	0.775
5.60668	1.969		6.00001	1.375		-7.02334	0.308		6.14332	6.666		6.22835	-0.282		6.22834	0.771
5.61001	1.969		6.00334	1.382		-7.02	0.309		6.14666	6.678		6.23168	-0.282		6.23169	0.783
5.61334	1.969		6.00667	1.383		-7.01667	0.318		6.14999	6.677		6.23502	-0.287		6.23502	0.78
5.61668	1.971		6.01001	1.387		-7.01333	0.327		6.15332	6.674		6.23835	-0.291		6.23836	0.78
5.62001	1.967		6.01334	1.399		-7.01	0.332		6.15666	6.667		6.24168	-0.293		6.24169	0.776
5.62334	1.967		6.01701	1.398		-7.00665	0.321		6.15999	6.655		6.24502	-0.287		6.24502	0.778
5.62668	1.974		6.02001	1.398		-7.00333	0.321		6.16332	6.655		6.24835	-0.287		6.24836	0.776
5.63001	1.974		6.02334	1.409		-7	0.322		6.16666	6.652		6.25177	-0.287		6.25169	0.772
5.63334	1.978		6.02667	1.421		-6.99667	0.319		6.16999	6.649		6.25502	-0.287		6.25502	0.782
5.63668	1.973		6.03001	1.432		-6.99333	0.31		6.17332	6.647		6.25835	-0.287		6.25836	0.782
5.64001	1.979		6.03334	1.441		-6.99	0.304		6.17666	6.654		6.26168	-0.282		6.26169	0.786
5.64334	1.983		6.03667	1.438		-6.98667	0.319		6.17999	6.649		6.26502	-0.281		6.26502	0.793
5.64668	1.977		6.04001	1.45		-6.98333	0.314		6.18332	6.647		6.26835	-0.273		6.26836	0.788
5.65001	1.977		6.04334	1.458		-6.98	0.31		6.18666	6.641		6.27168	-0.267		6.27169	0.789
5.65338	1.978		6.04834	1.453		-6.97667	0.304		6.18999	6.639		6.27502	-0.257		6.27502	0.788
5.65666	1.986		6.05167	1.455		-6.97333	0.292		6.19332	6.639		6.27835	-0.253		6.27836	0.785
5.66	1.993		6.05334	1.455		-6.97	0.292		6.19666	6.639		6.28168	-0.251		6.28169	0.792
5.66333	2.001		6.05667	1.463		-6.96667	0.29		6.19999	6.645		6.28502	-0.251		6.28502	0.787
5.66666	2.012		6.06001	1.462		-6.96333	0.277		6.20332	6.65		6.28835	-0.254		6.28836	0.787
5.67	2.02		6.06334	1.465		-6.96	0.284		6.20666	6.644		6.29168	-0.251		6.29169	0.795
5.67333	2.023		6.06667	1.472		-6.95666	0.286		6.20999	6.643		6.29502	-0.258		6.29502	0.795
5.67666	2.029		6.07001	1.478		-6.95333	0.294		6.21332	6.629		6.29832	-0.247		6.29836	0.8
5.68	2.029		6.07334	1.478		-6.95	0.29		6.21667	6.629		6.30165	-0.253		6.30169	0.794
5.68333	2.031		6.07667	1.473		-6.94666	0.29		6.22001	6.65		6.30498	-0.254		6.30501	0.788
5.68666	2.02		6.08001	1.468		-6.94333	0.29		6.22334	6.65		6.30832	-0.253		6.30834	0.788
5.69	2.014		6.08501	1.48		-6.94	0.28		6.22666	6.652		6.31165	-0.253		6.31167	0.787
5.69333	2.023		6.08667	1.476		-6.93668	0.283		6.22999	6.645		6.31499	-0.252		6.31501	0.8
5.69666	2.022		6.09001	1.488		-6.93335	0.299		6.23332	6.648		6.31832	-0.252		6.31834	0.8
5.7	2.028		6.09334	1.502		-6.93001	0.307		6.23666	6.638		6.32165	-0.247		6.32167	0.803
5.70338	2.037		6.09667	1.507		-6.92668	0.293		6.23999	6.628		6.32499	-0.243		6.32501	0.813
5.70671	2.037		6.10001	1.507		-6.92335	0.293		6.24333	6.635		6.32832	-0.24		6.32834	0.821
5.71005	2.031		6.10334	1.507		-6.92001	0.295		6.24666	6.635		6.33167	-0.24		6.33167	0.828
5.71338	2.029		6.10667	1.502		-6.91668	0.292		6.24999	6.637		6.335	-0.247		6.33501	0.84
5.71671	2.026		6.11001	1.5		-6.91335	0.299		6.25333	6.641		6.33834	-0.247		6.33836	0.851
5.72005	2.027		6.11334	1.492		-6.91001	0.299		6.25666	6.649		6.34167	-0.251		6.34169	0.851
5.72338	2.033		6.11667	1.489		-6.90668	0.301		6.26006	6.655		6.345	-0.248		6.34502	0.847
5.72671	2.037		6.12001	1.493		-6.90335	0.297		6.26339	6.66		6.34834	-0.253		6.34836	0.845
5.73005	2.04		6.12334	1.502		-6.90001	0.297		6.26673	6.66		6.35167	-0.253		6.35169	0.837
5.73338	2.04		6.12667	1.505		-6.89668	0.309		6.27006	6.664		6.355	-0.256		6.35502	0.837
5.73671	2.05		6.13001	1.505		-6.89334	0.309		6.27339	6.664		6.35834	-0.259		6.35836	0.84
5.74005	2.049		6.13334	1.505		-6.89001	0.32		6.27673	6.657		6.36167	-0.258		6.36169	0.841
5.74338	2.056		6.13667	1.513		-6.88668	0.327		6.28006	6.656		6.365	-0.258		6.36502	0.838
5.74671	2.065		6.14001	1.518		-6.88334	0.323		6.28339	6.658		6.36834	-0.25		6.36836	0.838
5.75005	2.066		6.14334	1.515		-6.88001	0.324		6.28673	6.662		6.37167	-0.248		6.37169	0.825
5.75338	2.072		6.14668	1.515		-6.87668	0.337		6.29006	6.669		6.375	-0.251		6.37502	0.825
5.75671	2.078		6.15001	1.522		-6.87334	0.345		6.29333	6.669		6.37834	-0.248		6.37836	0.815
5.76005	2.078		6.15334	1.526		-6.87001	0.36		6.29666	6.666		6.38167	-0.251		6.38169	0.818
5.76338	2.082		6.15668	1.526		-6.86668	0.36		6.29999	6.665		6.385	-0.244		6.38502	0.815
5.76671	2.076		6.16006	1.536		-6.86334	0.368		6.30333	6.667		6.38834	-0.248		6.38836	0.809
5.77005	2.072		6.16339	1.539		-6.86001	0.372		6.30666	6.664		6.39167	-0.248		6.39169	0.822
5.77338	2.076		6.16673	1.528		-6.85668	0.377		6.30999	6.668		6.395	-0.24		6.39502	0.819
5.77671	2.08		6.17006	1.527		-6.85334	0.374		6.31333	6.666		6.39832	-0.239		6.39836	0.82
5.78005	2.086		6.17339	1.527		-6.85001	0.376		6.31666	6.675		6.40165	-0.247		6.40169	0.82
5.78338	2.07		6.17673	1.528		-6.84668	0.366		6.31999	6.68		6.40499	-0.245		6.40502	0.812
5.78671	2.07		6.18173	1.531		-6.84334	0.366		6.32333	6.672		6.40832	-0.249		6.40836	0.809
5.79005	2.07		6.18506	1.522		-6.84001	0.372		6.32666	6.672		6.41165	-0.245		6.41169	0.801
5.79338	2.057		6.18673	1.522		-6.83667	0.374		6.33	6.675		6.41499	-0.25		6.41502	0.805
5.79671	2.052		6.19006	1.528		-6.83334	0.376		6.33333	6.678		6.41849	-0.248		6.41836	0.8
5.80005	2.055		6.19339	1.528		-6.83001	0.388		6.33666	6.676		6.42165	-0.248		6.42169	0.8
5.80338	2.051		6.19673	1.524		-6.82667	0.402		6.34	6.669		6.42499	-0.249		6.42502	0.806
5.80671	2.045		6.20006	1.516		-6.82334	0.401		6.34333	6.665		6.42832	-0.254		6.42836	0.815
5.81005	2.052		6.20339	1.525		-6.82001	0.41		6.34666	6.678		6.43172	-0.262		6.43169	0.821
5.81338	2.052		6.20673	1.525		-6.81667	0.415		6.35	6.676		6.43506	-0.264		6.43502	0.813
5.81671	2.059		6.21006	1.532		-6.81334	0.415		6.35333	6.676		6.43839	-0.258		6.43836	0.808
5.82021	2.063		6.21339	1.532		-6.81001	0.406		6.35666	6.679		6.44172	-0.259		6.44169	0.808
5.82338	2.074		6.21673	1.543		-6.80667	0.41		6.36	6.671		6.44506	-0.259		6.44502	0.811
5.82671	2.086		6.22006	1.551		-6.80334	0.402		6.36333	6.672		6.44839	-0.256		6.44836	0.826
5.83005	2.095		6.22339	1.551		-6.80001	0.41		6.36666	6.682		6.45172	-0.254		6.45169	0.826
5.83338	2.094		6.22673	1.536		-6.79667	0.408		6.37	6.677		6.45506	-0.26		6.45502	0.832
5.83671	2.1		6.23006	1.538		-6.79334	0.408		6.37333	6.683		6.45839	-0.255		6.45836	0.834
5.84005	2.1		6.23339	1.538		-6.79001	0.415		6.37666	6.683		6.46172	-0.264		6.46169	0.834
5.84338	2.099		6.23673	1.539		-6.78667	0.404		6.38	6.685		6.46506	-0.267		6.46502	0.833
5.84671	2.094		6.24006	1.546		-6.78334	0.404		6.38333	6.694		6.46839	-0.269		6.46852	0.834
5.85005	2.093		6.24339	1.543		-6.78	0.412		6.38666	6.704		6.47172	-0.269		6.47169	0.843
5.85346	2.098		6.24673	1.544		-6.77667	0.412		6.39	6.706		6.47506	-0.268		6.47502	0.848
5.85671	2.088		6.25006	1.535		-6.77334	0.424		6.39333	6.709		6.47839	-0.269		6.47836	0.848
5.86005	2.083		6.25339	1.527		-6.77	0.432		6.39666	6.714		6.48172	-0.272		6.48169	0.851
5.86338	2.096		6.25673	1.535		-6.76667	0.426		6.4	6.727		6.48506	-0.263		6.48502	0.849
5.86666	2.096		6.26006	1.535		-6.76334	0.425		6.40333	6.738		6.48839	-0.262		6.48836	0.853
5.87	2.107		6.26339	1.524		-6.76	0.423		6.40666	6.738		6.49172	-0.258		6.49169	0.859
5.87333	2.115		6.26673	1.524		-6.75667	0.423		6.41	6.748		6.49506	-0.257		6.49502	0.852
5.87666	2.115		6.27006	1.522		-6.75334	0.415		6.41333	6.761		6.49839	-0.257		6.49836	0.848
5.88	2.114		6.27339	1.527		-6.75	0.419		6.41666	6.77		6.50172	-0.259		6.50169	0.845
5.88333	2.123		6.27673	1.535		-6.74667	0.419		6.42	6.762		6.50506	-0.262		6.50502	0.845
5.88685	2.126		6.28173	1.542		-6.74334	0.415		6.42333	6.749		6.50839	-0.264		6.50836	0.848
5.89	2.13		6.28506	1.542		-6.74	0.41		6.42666	6.76		6.51172	-0.266		6.51169	0.854
5.89333	2.13		6.28673	1.542		-6.73667	0.41		6.43	6.76		6.51506	-0.251		6.51502	0.867
5.89667	2.124		6.29006	1.539		-6.73334	0.395		6.43333	6.757		6.51839	-0.243		6.51836	0.864
5.90002	2.13		6.29339	1.534		-6.73	0.395		6.43666	6.752		6.52172	-0.248		6.52169	0.876
5.90335	2.143		6.29673	1.528		-6.72667	0.396		6.44	6.759		6.52506	-0.248		6.52502	0.875
5.90668	2.143		6.30001	1.518		-6.72333	0.394		6.44333	6.757		6.52839	-0.237		6.52836	0.875
5.91002	2.148		6.30334	1.522		-6.72	0.389		6.44666	6.751		6.53172	-0.233		6.53169	0.871
5.91335	2.153		6.30668	1.512		-6.71667	0.389		6.45	6.745		6.53506	-0.23		6.53502	0.871
5.91668	2.139		6.31001	1.51		-6.71333	0.393		6.45333	6.742		6.53839	-0.232		6.53836	0.864
5.92002	2.139		6.31334	1.508		-6.71	0.393		6.45666	6.733		6.54172	-0.238		6.54169	0.868
5.92335	2.126		6.31834	1.508		-6.70667	0.399		6.46	6.733		6.54506	-0.246		6.54502	0.864
5.92668	2.129		6.32001	1.508		-6.70333	0.399		6.46333	6.735		6.54839	-0.248		6.54836	0.857
5.93002	2.126		6.32334	1.507		-6.7	0.403		6.46666	6.732		6.55172	-0.248		6.55169	0.855
5.93335	2.128		6.32668	1.508		-6.69667	0.396		6.47	6.732		6.55506	-0.258		6.55502	0.855
5.93668	2.14		6.33001	1.519		-6.69333	0.395		6.47333	6.732		6.55832	-0.262		6.55836	0.857
5.94	2.15		6.33338	1.531		-6.69	0.402		6.47672	6.73		6.56166	-0.263		6.56169	0.857
5.94333	2.151		6.33671	1.53		-6.68667	0.395		6.48005	6.717		6.56499	-0.253		6.56502	0.854
5.94667	2.151		6.34004	1.53		-6.68333	0.385		6.48338	6.717		6.56832	-0.24		6.56836	0.861
5.95	2.153		6.34338	1.541		-6.68	0.378		6.48672	6.703		6.57166	-0.236		6.57169	0.869
5.95333	2.161		6.34671	1.541		-6.67667	0.378		6.49005	6.703		6.57499	-0.246		6.57502	0.874
5.95667	2.167		6.35021	1.532		-6.67333	0.382		6.49338	6.693		6.57832	-0.253		6.57836	0.873
5.96	2.161		6.35338	1.526		-6.67	0.371		6.49672	6.709		6.58166	-0.253		6.58169	0.868
5.96333	2.16		6.35668	1.533		-6.66667	0.386		6.50005	6.719		6.58499	-0.255		6.58502	0.868
5.96667	2.152		6.36001	1.528		-6.66333	0.383		6.50338	6.719		6.58832	-0.263		6.58834	0.858
5.97002	2.154		6.36335	1.528		-6.66	0.381		6.50671	6.715		6.59166	-0.261		6.59167	0.854
5.97333	2.154		6.36666	1.528		-6.65666	0.378		6.51005	6.715		6.59499	-0.265		6.59501	0.866
5.97667	2.158		6.37	1.522		-6.65333	0.376		6.51338	6.712		6.59832	-0.264		6.59834	0.867
5.98	2.151		6.37333	1.525		-6.65	0.376		6.51672	6.712		6.60166	-0.258		6.60189	0.863
[truncated: 10,232 more rows]

## Sheet: Fig. 4c
									Ponceau S stain of blot from Figure 4c demonstrating total protein loaded in each well.

[truncated: 7 more sheets: Fig. 5b, Fig. 5c, Supp. Fig. 9d, Supp. Fig. 10, Supp. Fig. 12, Supp. Fig. 14a, Supp. Fig. 14b]
